# Supplementary material for: Porcine Hemagglutinating Encephalomyelitis Virus Co-Opts Multivesicular-Derived Exosomes for Transmission
Source: mBio. 2022 Dec 21;14(1):e03054-22. doi: 10.1128/mbio.03054-22 (PMC9973304; doi:10.1128/mbio.03054-22)
Supplement: TEXT S1 [file mbio.03054-22-s0005.xlsx]

## Sheet: UP
gene_id	gene_name	transcript_id	GO	KEGG	KO_ENTRY	EC	Description	FPKM.PHEV	FPKM.control	fc	log2(fc)	pval	qval	regulation	significant
MSTRG.15024	Tmem140	ENSMUST00000123019;ENSMUST00000202010;ENSMUST00000074949	GO:0003674(molecular_function);GO:0008150(biological_process);GO:0005575(cellular_component);GO:0016020(membrane);GO:0016021(integral component of membrane);GO:0016021(integral component of membrane)	NA	NA	NA	transmembrane protein 140 [Source:MGI Symbol;Acc:MGI:1915737]	58.1683	0.159841	363.914	8.50746	4.57147e-18	3.3404e-15	up	yes
MSTRG.17353	Irf7	ENSMUST00000156938;MSTRG.17353.5;MSTRG.17353.7;MSTRG.17353.8;ENSMUST00000155744;ENSMUST00000210506;ENSMUST00000209899;ENSMUST00000106023;ENSMUST00000146373;ENSMUST00000127161;MSTRG.17353.6	GO:0005634(nucleus);GO:0006355(regulation of transcription, DNA-templated);GO:0006351(transcription, DNA-templated);GO:0003700(transcription factor activity, sequence-specific DNA binding);GO:0003677(DNA binding);GO:0000975(regulatory region DNA binding);GO:0000979(RNA polymerase II core promoter sequence-specific DNA binding);GO:0000982(transcription factor activity, RNA polymerase II core promo…	04620(Toll-like receptor signaling pathway);04622(RIG-I-like receptor signaling pathway);04623(Cytosolic DNA-sensing pathway);05160(Hepatitis C);05161(Hepatitis B);05162(Measles);05164(Influenza A);05168(Herpes simplex infection);05203(Viral carcinogenesis);05203(Viral carcinogenesis)	NA	NA	interferon regulatory factor 7 [Source:MGI Symbol;Acc:MGI:1859212]	110.894	0.31614	350.776	8.4544	1.87744e-18	1.48055e-15	up	yes
MSTRG.7233	Mx1	MSTRG.7233.2;MSTRG.7233.4;ENSMUST00000023655;MSTRG.7233.3;ENSMUST00000135184	GO:0000166(nucleotide binding);GO:0003924(GTPase activity);GO:0005525(GTP binding);GO:0005525(GTP binding)	NA	NA	NA	MX dynamin-like GTPase 1 [Source:MGI Symbol;Acc:MGI:97243]	185.037	0.555037	333.378	8.38101	9.20473e-19	8.79547e-16	up	yes
MSTRG.8972	Ifit1	ENSMUST00000102824	GO:0003723(RNA binding);GO:0005515(protein binding);GO:0002376(immune system process);GO:0009615(response to virus);GO:0035457(cellular response to interferon-alpha);GO:0035458(cellular response to interferon-beta);GO:0045087(innate immune response);GO:0051607(defense response to virus);GO:0005737(cytoplasm)	05160(Hepatitis C);05168(Herpes simplex infection)	NA	NA	interferon-induced protein with tetratricopeptide repeats 1 [Source:MGI Symbol;Acc:MGI:99450]	220.636	0.667234	330.673	8.36926	1.16381e-18	1.03264e-15	up	yes
MSTRG.15184	Herc6;Gm45193	ENSMUST00000203506;ENSMUST00000204686;MSTRG.15184.3;ENSMUST00000204166;ENSMUST00000031817	GO:0005829(cytosol);GO:0005737(cytoplasm);GO:0005634(nucleus);GO:0045087(innate immune response);GO:0016567(protein ubiquitination);GO:0002376(immune system process);GO:0002244(hematopoietic progenitor cell differentiation);GO:0061630(ubiquitin protein ligase activity);GO:0030332(cyclin binding);GO:0016740(transferase activity);GO:0004842(ubiquitin-protein transferase activity);GO:0004842(ubiquit…	NA	K13452	EC:6.3.2.-	hect domain and RLD 6 [Source:MGI Symbol;Acc:MGI:1914388];predicted gene 45193 [Source:MGI Symbol;Acc:MGI:5753769]	17.079	0.0975595	175.063	7.45173	2.26811e-15	1.34164e-12	up	yes
MSTRG.3092	Emc6	ENSMUST00000054952	GO:0003674(molecular_function);GO:0000045(autophagosome assembly);GO:0034975(protein folding in endoplasmic reticulum);GO:0005783(endoplasmic reticulum);GO:0016020(membrane);GO:0016021(integral component of membrane);GO:0030176(integral component of endoplasmic reticulum membrane);GO:0072546(ER membrane protein complex);GO:0097631(integral component of omegasome membrane)	NA	NA	NA	ER membrane protein complex subunit 6 [Source:MGI Symbol;Acc:MGI:1913298]	91.9175	0.636284	144.46	7.17453	5.66334e-14	2.5125e-11	up	yes
MSTRG.6950	Parp14	ENSMUST00000042665;ENSMUST00000135669;ENSMUST00000142946	GO:0000166(nucleotide binding);GO:0003950(NAD+ ADP-ribosyltransferase activity);GO:0005515(protein binding);GO:0016740(transferase activity);GO:0016757(transferase activity, transferring glycosyl groups);GO:0006351(transcription, DNA-templated);GO:0006355(regulation of transcription, DNA-templated);GO:0005634(nucleus);GO:0005737(cytoplasm);GO:0005829(cytosol);GO:0016020(membrane);GO:0016020(membr…	NA	NA	NA	poly (ADP-ribose) polymerase family, member 14 [Source:MGI Symbol;Acc:MGI:1919489]	49.8729	0.376003	132.64	7.05137	2.19532e-15	1.34164e-12	up	yes
MSTRG.3993	Rsad2	ENSMUST00000137792;ENSMUST00000020970;ENSMUST00000142732	GO:0051536(iron-sulfur cluster binding);GO:0003824(catalytic activity);GO:0003674(molecular_function);GO:0005515(protein binding);GO:0043621(protein self-association);GO:0046872(metal ion binding);GO:0051539(4 iron, 4 sulfur cluster binding);GO:0002376(immune system process);GO:0009615(response to virus);GO:0034157(positive regulation of toll-like receptor 7 signaling pathway);GO:0034165(positive…	05164(Influenza A);05164(Influenza A)	NA	NA	radical S-adenosyl methionine domain containing 2 [Source:MGI Symbol;Acc:MGI:1929628]	304.139	2.71938	111.841	6.80531	3.6375e-15	2.05386e-12	up	yes
MSTRG.9886	Ifih1	ENSMUST00000028259;ENSMUST00000176431;ENSMUST00000175964	GO:0005737(cytoplasm);GO:0039530(MDA-5 signaling pathway);GO:0032728(positive regulation of interferon-beta production);GO:0032727(positive regulation of interferon-alpha production);GO:0016925(protein sumoylation);GO:0043021(ribonucleoprotein complex binding);GO:0016817(hydrolase activity, acting on acid anhydrides);GO:0016787(hydrolase activity);GO:0008270(zinc ion binding);GO:0005524(ATP bindi…	04622(RIG-I-like receptor signaling pathway);05161(Hepatitis B);05162(Measles);05164(Influenza A);05168(Herpes simplex infection);05168(Herpes simplex infection)	NA	NA	interferon induced with helicase C domain 1 [Source:MGI Symbol;Acc:MGI:1918836]	13.2516	0.124025	106.846	6.73939	6.0319e-13	2.20377e-10	up	yes
MSTRG.15641	Usp18	ENSMUST00000032198;ENSMUST00000204710;ENSMUST00000204926;ENSMUST00000203250	GO:0005515(protein binding);GO:0008233(peptidase activity);GO:0008234(cysteine-type peptidase activity);GO:0016787(hydrolase activity);GO:0019785(ISG15-specific protease activity);GO:0036459(thiol-dependent ubiquitinyl hydrolase activity);GO:0006508(proteolysis);GO:0006511(ubiquitin-dependent protein catabolic process);GO:0016579(protein deubiquitination);GO:0035634(response to stilbenoid);GO:000…	NA	NA	NA	ubiquitin specific peptidase 18 [Source:MGI Symbol;Acc:MGI:1344364]	326.242	3.05659	106.734	6.73788	7.11765e-15	3.84415e-12	up	yes
MSTRG.14250	Oasl2	ENSMUST00000031542;ENSMUST00000144064;ENSMUST00000137828;MSTRG.14250.2	GO:0000166(nucleotide binding);GO:0001730(2'-5'-oligoadenylate synthetase activity);GO:0003723(RNA binding);GO:0003725(double-stranded RNA binding);GO:0005524(ATP binding);GO:0016740(transferase activity);GO:0016779(nucleotidyltransferase activity);GO:0046872(metal ion binding);GO:0002376(immune system process);GO:0006164(purine nucleotide biosynthetic process);GO:0006955(immune response);GO:0009…	NA	NA	NA	2'-5' oligoadenylate synthetase-like 2 [Source:MGI Symbol;Acc:MGI:1344390]	32.5155	0.347211	93.6476	6.54917	1.97155e-13	8.44505e-11	up	yes
MSTRG.14824	Samd9l	ENSMUST00000120087	NA	NA	NA	NA	sterile alpha motif domain containing 9-like [Source:MGI Symbol;Acc:MGI:1343184]	20.8037	0.247768	83.9645	6.39171	1.17639e-12	4.17517e-10	up	yes
MSTRG.17469	Zfp358	ENSMUST00000061508;ENSMUST00000208423;ENSMUST00000207318	GO:0005575(cellular_component);GO:0006355(regulation of transcription, DNA-templated);GO:0046872(metal ion binding);GO:0003700(transcription factor activity, sequence-specific DNA binding);GO:0003676(nucleic acid binding);GO:0003676(nucleic acid binding)	NA	NA	NA	zinc finger protein 358 [Source:MGI Symbol;Acc:MGI:2153740]	29.3352	0.387908	75.6241	6.24077	2.91033e-11	7.85917e-09	up	yes
MSTRG.2720	Irgm1	ENSMUST00000049519;ENSMUST00000147151;ENSMUST00000097271	GO:0000166(nucleotide binding);GO:0003924(GTPase activity);GO:0005525(GTP binding);GO:0016787(hydrolase activity);GO:0002376(immune system process);GO:0006914(autophagy);GO:0006952(defense response);GO:0035458(cellular response to interferon-beta);GO:0045087(innate immune response);GO:0000139(Golgi membrane);GO:0000421(autophagosome membrane);GO:0001891(phagocytic cup);GO:0005764(lysosome);GO:000…	05145(Toxoplasmosis);05145(Toxoplasmosis)	NA	NA	immunity-related GTPase family M member 1 [Source:MGI Symbol;Acc:MGI:107567]	93.1163	1.28306	72.5736	6.18137	3.63637e-13	1.41159e-10	up	yes
MSTRG.8935	Cd274	ENSMUST00000016640	GO:0006955(immune response);GO:0007165(signal transduction);GO:0007166(cell surface receptor signaling pathway);GO:0030335(positive regulation of cell migration);GO:0031295(T cell costimulation);GO:0032689(negative regulation of interferon-gamma production);GO:0032693(negative regulation of interleukin-10 production);GO:0034097(response to cytokine);GO:0042102(positive regulation of T cell prolif…	04514(Cell adhesion molecules (CAMs))	NA	NA	CD274 antigen [Source:MGI Symbol;Acc:MGI:1926446]	18.8419	0.279589	67.3916	6.0745	4.87274e-11	1.24743e-08	up	yes
MSTRG.14016	Cxcl10	ENSMUST00000038816;ENSMUST00000118006;ENSMUST00000138169;ENSMUST00000201176	GO:0005125(cytokine activity);GO:0008009(chemokine activity);GO:0008201(heparin binding);GO:0048248(CXCR3 chemokine receptor binding);GO:0002690(positive regulation of leukocyte chemotaxis);GO:0006935(chemotaxis);GO:0006952(defense response);GO:0006954(inflammatory response);GO:0006955(immune response);GO:0007186(G-protein coupled receptor signaling pathway);GO:0008284(positive regulation of cell…	04060(Cytokine-cytokine receptor interaction);04062(Chemokine signaling pathway);04620(Toll-like receptor signaling pathway);04622(RIG-I-like receptor signaling pathway);04623(Cytosolic DNA-sensing pathway);04668(TNF signaling pathway);05164(Influenza A);05164(Influenza A)	NA	NA	chemokine (C-X-C motif) ligand 10 [Source:MGI Symbol;Acc:MGI:1352450]	118.26	1.82923	64.6504	6.01459	2.6918e-12	8.57373e-10	up	yes
MSTRG.14252	Oasl1	ENSMUST00000112143;ENSMUST00000140159	GO:0003677(DNA binding);GO:0003723(RNA binding);GO:0003725(double-stranded RNA binding);GO:0005524(ATP binding);GO:0016740(transferase activity);GO:0002376(immune system process);GO:0006955(immune response);GO:0009615(response to virus);GO:0045071(negative regulation of viral genome replication);GO:0045087(innate immune response);GO:0051607(defense response to virus);GO:0005634(nucleus);GO:000565…	NA	NA	NA	2'-5' oligoadenylate synthetase-like 1 [Source:MGI Symbol;Acc:MGI:2180849]	109.072	2.03726	53.5387	5.74251	8.4447e-12	2.38409e-09	up	yes
MSTRG.3997	Cmpk2	ENSMUST00000020969	GO:0000166(nucleotide binding);GO:0004127(cytidylate kinase activity);GO:0004550(nucleoside diphosphate kinase activity);GO:0004798(thymidylate kinase activity);GO:0005524(ATP binding);GO:0009041(uridylate kinase activity);GO:0016301(kinase activity);GO:0016740(transferase activity);GO:0033862(UMP kinase activity);GO:0006165(nucleoside diphosphate phosphorylation);GO:0006221(pyrimidine nucleotide…	00240(Pyrimidine metabolism)	K00940;K13809	EC:2.7.4.6;EC:2.7.4.14	cytidine monophosphate (UMP-CMP) kinase 2, mitochondrial [Source:MGI Symbol;Acc:MGI:99830]	227.056	4.3488	52.2113	5.70629	5.3738e-12	1.62813e-09	up	yes
MSTRG.4238	Tmem229b	ENSMUST00000056660;ENSMUST00000174721;ENSMUST00000070174	GO:0003674(molecular_function);GO:0008150(biological_process);GO:0005575(cellular_component);GO:0016020(membrane);GO:0016021(integral component of membrane);GO:0016021(integral component of membrane)	NA	NA	NA	transmembrane protein 229B [Source:MGI Symbol;Acc:MGI:2444389]	8.23347	0.187431	43.928	5.45707	4.79084e-09	7.53314e-07	up	yes
MSTRG.13257	Isg15	ENSMUST00000085425	GO:0031397(negative regulation of protein ubiquitination);GO:0032020(ISG15-protein conjugation);GO:0032649(regulation of interferon-gamma production);GO:0034340(response to type I interferon);GO:0042742(defense response to bacterium);GO:0045071(negative regulation of viral genome replication);GO:0051607(defense response to virus);GO:0005576(extracellular region);GO:0005515(protein binding);GO:003…	04622(RIG-I-like receptor signaling pathway)	NA	NA	ISG15 ubiquitin-like modifier [Source:MGI Symbol;Acc:MGI:1855694]	131.69	3.13144	42.054	5.39417	2.11879e-10	4.78538e-08	up	yes
MSTRG.17966	Bst2	ENSMUST00000051672	GO:0005737(cytoplasm);GO:0003723(RNA binding);GO:0004871(signal transducer activity);GO:0008191(metalloendopeptidase inhibitor activity);GO:0042803(protein homodimerization activity);GO:0002376(immune system process);GO:0002737(negative regulation of plasmacytoid dendritic cell cytokine production);GO:0007165(signal transduction);GO:0009615(response to virus);GO:0010951(negative regulation of end…	NA	NA	NA	bone marrow stromal cell antigen 2 [Source:MGI Symbol;Acc:MGI:1916800]	339.121	9.17391	36.9658	5.20812	1.83918e-10	4.28342e-08	up	yes
MSTRG.8964	Ifit2	ENSMUST00000102826;MSTRG.8964.3	GO:0003723(RNA binding);GO:0009615(response to virus);GO:0032091(negative regulation of protein binding);GO:0035457(cellular response to interferon-alpha);GO:0043065(positive regulation of apoptotic process);GO:0005737(cytoplasm);GO:0005783(endoplasmic reticulum)	NA	NA	NA	interferon-induced protein with tetratricopeptide repeats 2 [Source:MGI Symbol;Acc:MGI:99449]	78.5271	2.26369	34.6899	5.11644	3.41648e-10	7.44552e-08	up	yes
MSTRG.3787	Lgals3bp	ENSMUST00000144529;ENSMUST00000141459;ENSMUST00000043722	GO:0031012(extracellular matrix);GO:0005044(scavenger receptor activity);GO:0005515(protein binding);GO:0006898(receptor-mediated endocytosis);GO:0007155(cell adhesion);GO:0005576(extracellular region);GO:0005578(proteinaceous extracellular matrix);GO:0005615(extracellular space);GO:0016020(membrane);GO:0070062(extracellular exosome);GO:0072562(blood microparticle);GO:0072562(blood microparticle)	NA	NA	NA	lectin, galactoside-binding, soluble, 3 binding protein [Source:MGI Symbol;Acc:MGI:99554]	27.4874	0.815041	33.7252	5.07575	3.56925e-09	5.99152e-07	up	yes
MSTRG.6957	Parp9	ENSMUST00000114878;ENSMUST00000153066;ENSMUST00000114877;ENSMUST00000122870;MSTRG.6957.3;MSTRG.6957.2	GO:0003950(NAD+ ADP-ribosyltransferase activity);GO:0016740(transferase activity);GO:0006281(DNA repair);GO:0006302(double-strand break repair);GO:0006974(cellular response to DNA damage stimulus);GO:0060330(regulation of response to interferon-gamma);GO:0005634(nucleus);GO:0005654(nucleoplasm);GO:0005737(cytoplasm);GO:0005739(mitochondrion);GO:0005829(cytosol);GO:0016020(membrane);GO:0016020(mem…	NA	NA	NA	poly (ADP-ribose) polymerase family, member 9 [Source:MGI Symbol;Acc:MGI:1933117]	69.4184	2.14772	32.3219	5.01444	6.27485e-10	1.27781e-07	up	yes
MSTRG.5876		MSTRG.5876.1	NA	NA	NA	NA		87.9208	2.93101	29.9968	4.90674	2.46571e-09	4.439e-07	up	yes
MSTRG.16325	Zfp788	ENSMUST00000154942;ENSMUST00000100275;ENSMUST00000131180;ENSMUST00000170770;MSTRG.16325.2	GO:0005622(intracellular);GO:0005575(cellular_component);GO:0008150(biological_process);GO:0006355(regulation of transcription, DNA-templated);GO:0003676(nucleic acid binding);GO:0003674(molecular_function);GO:0046872(metal ion binding);GO:0046872(metal ion binding)	NA	NA	NA	zinc finger protein 788 [Source:MGI Symbol;Acc:MGI:1914857]	12.5414	0.42067	29.8128	4.89786	1.91884e-08	2.563e-06	up	yes
MSTRG.12291	Alg2	ENSMUST00000044148;ENSMUST00000136912	GO:0000033(alpha-1,3-mannosyltransferase activity);GO:0004378(GDP-Man:Man1GlcNAc2-PP-Dol alpha-1,3-mannosyltransferase activity);GO:0016740(transferase activity);GO:0016757(transferase activity, transferring glycosyl groups);GO:0046982(protein heterodimerization activity);GO:0047485(protein N-terminus binding);GO:0048306(calcium-dependent protein binding);GO:0102704(GDP-Man:Man2GlcNAc2-PP-dolicho…	00510(N-Glycan biosynthesis);00510(N-Glycan biosynthesis)	NA	NA	asparagine-linked glycosylation 2 (alpha-1,3-mannosyltransferase) [Source:MGI Symbol;Acc:MGI:1914731]	12.324	0.452584	27.2304	4.76715	5.92452e-08	7.21514e-06	up	yes
MSTRG.4061	Dnajb9	ENSMUST00000015049	GO:0005515(protein binding);GO:0051787(misfolded protein binding);GO:0030433(ER-associated ubiquitin-dependent protein catabolic process);GO:0005730(nucleolus);GO:0005737(cytoplasm);GO:0005783(endoplasmic reticulum);GO:0005788(endoplasmic reticulum lumen);GO:0070062(extracellular exosome)	NA	NA	NA	DnaJ heat shock protein family (Hsp40) member B9 [Source:MGI Symbol;Acc:MGI:1351618]	678.849	25.0215	27.1306	4.76185	1.8915e-09	3.5069e-07	up	yes
MSTRG.17136	Scnn1g	ENSMUST00000000221	GO:0005272(sodium channel activity);GO:0015280(ligand-gated sodium channel activity);GO:0005216(ion channel activity);GO:0050699(WW domain binding);GO:0006810(transport);GO:0006811(ion transport);GO:0006814(sodium ion transport);GO:0035725(sodium ion transmembrane transport);GO:0050891(multicellular organismal water homeostasis);GO:0050896(response to stimulus);GO:0050909(sensory perception of ta…	04742(Taste transduction);04960(Aldosterone-regulated sodium reabsorption)	NA	NA	sodium channel, nonvoltage-gated 1 gamma [Source:MGI Symbol;Acc:MGI:104695]	8.50261	0.315029	26.9899	4.75435	2.01761e-07	2.05432e-05	up	yes
MSTRG.14946	Irf5	ENSMUST00000163511;MSTRG.14946.5;ENSMUST00000004392	GO:0000975(regulatory region DNA binding);GO:0003677(DNA binding);GO:0003700(transcription factor activity, sequence-specific DNA binding);GO:0005515(protein binding);GO:0002376(immune system process);GO:0006351(transcription, DNA-templated);GO:0006355(regulation of transcription, DNA-templated);GO:0006357(regulation of transcription from RNA polymerase II promoter);GO:0019221(cytokine-mediated s…	04620(Toll-like receptor signaling pathway);04620(Toll-like receptor signaling pathway)	NA	NA	interferon regulatory factor 5 [Source:MGI Symbol;Acc:MGI:1350924]	35.5684	1.39092	25.5719	4.67649	1.27787e-08	1.78356e-06	up	yes
MSTRG.11362	Tlr2	ENSMUST00000029623	GO:0045121(membrane raft);GO:0044297(cell body);GO:0042995(cell projection);GO:0035354(Toll-like receptor 1-Toll-like receptor 2 protein complex);GO:0031226(intrinsic component of plasma membrane);GO:0016021(integral component of membrane);GO:0016020(membrane);GO:0009986(cell surface);GO:0005886(plasma membrane);GO:0005794(Golgi apparatus);GO:0005737(cytoplasm);GO:0071727(cellular response to tri…	04145(Phagosome);04151(PI3K-Akt signaling pathway);04620(Toll-like receptor signaling pathway);05134(Legionellosis);05140(Leishmaniasis);05142(Chagas disease (American trypanosomiasis));05144(Malaria);05145(Toxoplasmosis);05146(Amoebiasis);05152(Tuberculosis);05161(Hepatitis B);05162(Measles);05168(Herpes simplex infection);05205(Proteoglycans in cancer);05321(Inflammatiory bowel disease (IBD));0…	NA	NA	toll-like receptor 2 [Source:MGI Symbol;Acc:MGI:1346060]	14.7115	0.640271	22.9769	4.52211	1.20223e-07	1.27641e-05	up	yes
MSTRG.9906	B3galt1	MSTRG.9906.1;ENSMUST00000188614;ENSMUST00000180887;MSTRG.9906.4;ENSMUST00000112346	GO:0008378(galactosyltransferase activity);GO:0008499(UDP-galactose:beta-N-acetylglucosamine beta-1,3-galactosyltransferase activity);GO:0016740(transferase activity);GO:0016757(transferase activity, transferring glycosyl groups);GO:0047275(glucosaminylgalactosylglucosylceramide beta-galactosyltransferase activity);GO:0006486(protein glycosylation);GO:0009312(oligosaccharide biosynthetic process)…	00601(Glycosphingolipid biosynthesis - lacto and neolacto series);00601(Glycosphingolipid biosynthesis - lacto and neolacto series)	NA	NA	UDP-Gal:betaGlcNAc beta 1,3-galactosyltransferase, polypeptide 1 [Source:MGI Symbol;Acc:MGI:1349403]	8.65604	0.399263	21.6801	4.4383	8.32976e-08	9.58077e-06	up	yes
MSTRG.8846	Fen1	ENSMUST00000025651;ENSMUST00000142241;ENSMUST00000116542;ENSMUST00000156291	GO:0000287(magnesium ion binding);GO:0003677(DNA binding);GO:0003824(catalytic activity);GO:0004518(nuclease activity);GO:0004519(endonuclease activity);GO:0004523(RNA-DNA hybrid ribonuclease activity);GO:0004527(exonuclease activity);GO:0008409(5'-3' exonuclease activity);GO:0016787(hydrolase activity);GO:0016788(hydrolase activity, acting on ester bonds);GO:0017108(5'-flap endonuclease activity…	03030(DNA replication);03410(Base excision repair);03450(Non-homologous end-joining);03450(Non-homologous end-joining)	NA	NA	flap structure specific endonuclease 1 [Source:MGI Symbol;Acc:MGI:102779]	22.5562	1.04528	21.5791	4.43156	1.1924e-07	1.27641e-05	up	yes
MSTRG.7048	Nfkbiz	ENSMUST00000036273	GO:0003712(transcription cofactor activity);GO:0005515(protein binding);GO:0006351(transcription, DNA-templated);GO:0006355(regulation of transcription, DNA-templated);GO:0006357(regulation of transcription from RNA polymerase II promoter);GO:0006954(inflammatory response);GO:0000932(P-body);GO:0005634(nucleus);GO:0016607(nuclear speck)	05202(Transcriptional misregulation in cancers)	NA	NA	nuclear factor of kappa light polypeptide gene enhancer in B cells inhibitor, zeta [Source:MGI Symbol;Acc:MGI:1931595]	6.3999	0.302182	21.179	4.40456	4.50142e-07	4.0815e-05	up	yes
MSTRG.6956	Dtx3l	ENSMUST00000081933;ENSMUST00000114885	GO:0004842(ubiquitin-protein transferase activity);GO:0008270(zinc ion binding);GO:0016740(transferase activity);GO:0042393(histone binding);GO:0046872(metal ion binding);GO:0006281(DNA repair);GO:0006302(double-strand break repair);GO:0006974(cellular response to DNA damage stimulus);GO:0010390(histone monoubiquitination);GO:0016567(protein ubiquitination);GO:0016569(covalent chromatin modificat…	04330(Notch signaling pathway);04330(Notch signaling pathway)	NA	NA	deltex 3-like, E3 ubiquitin ligase [Source:MGI Symbol;Acc:MGI:2656973]	22.0965	1.06003	20.8451	4.38164	5.00235e-08	6.34074e-06	up	yes
MSTRG.7681	Psmb8	ENSMUST00000025196;ENSMUST00000172960;MSTRG.7681.3;MSTRG.7681.2	GO:0005839(proteasome core complex);GO:0005737(cytoplasm);GO:0005634(nucleus);GO:0000502(proteasome complex);GO:0051603(proteolysis involved in cellular protein catabolic process);GO:0006508(proteolysis);GO:0016787(hydrolase activity);GO:0008233(peptidase activity);GO:0004298(threonine-type endopeptidase activity);GO:0004175(endopeptidase activity);GO:0002376(immune system process);GO:0019882(ant…	03050(Proteasome);03050(Proteasome)	NA	NA	proteasome (prosome, macropain) subunit, beta type 8 (large multifunctional peptidase 7) [Source:MGI Symbol;Acc:MGI:1346527]	57.837	2.90555	19.9057	4.31511	6.30683e-08	7.53303e-06	up	yes
MSTRG.16958	Trim21	ENSMUST00000033264;ENSMUST00000106913;ENSMUST00000209907;ENSMUST00000210261	GO:0004842(ubiquitin-protein transferase activity);GO:0008270(zinc ion binding);GO:0042802(identical protein binding);GO:0046872(metal ion binding);GO:0000209(protein polyubiquitination);GO:0006513(protein monoubiquitination);GO:0010508(positive regulation of autophagy);GO:0016567(protein ubiquitination);GO:0031648(protein destabilization);GO:0032088(negative regulation of NF-kappaB transcription…	05322(Systemic lupus erythematosus);05322(Systemic lupus erythematosus)	NA	NA	tripartite motif-containing 21 [Source:MGI Symbol;Acc:MGI:106657]	27.0404	1.35925	19.8936	4.31423	9.13656e-08	1.01438e-05	up	yes
MSTRG.3501	Ifi35	ENSMUST00000010502;ENSMUST00000131024;ENSMUST00000125958	GO:0003674(molecular_function);GO:0008150(biological_process);GO:0005634(nucleus);GO:0005634(nucleus)	NA	NA	NA	interferon-induced protein 35 [Source:MGI Symbol;Acc:MGI:1917360]	93.653	4.99783	18.7387	4.22795	9.39809e-08	1.03312e-05	up	yes
MSTRG.4942	Zfp65	ENSMUST00000130891;ENSMUST00000073157	GO:0005622(intracellular);GO:0008150(biological_process);GO:0006355(regulation of transcription, DNA-templated);GO:0046872(metal ion binding);GO:0003676(nucleic acid binding);GO:0003676(nucleic acid binding)	NA	NA	NA	zinc finger protein 65 [Source:MGI Symbol;Acc:MGI:107769]	8.43097	0.452895	18.6157	4.21845	4.82798e-07	4.2838e-05	up	yes
MSTRG.1021	Tor1aip1	ENSMUST00000097527;ENSMUST00000136331;ENSMUST00000141980	GO:0001671(ATPase activator activity);GO:0005515(protein binding);GO:0005521(lamin binding);GO:0008092(cytoskeletal protein binding);GO:0051117(ATPase binding);GO:0032781(positive regulation of ATPase activity);GO:0034504(protein localization to nucleus);GO:0071763(nuclear membrane organization);GO:0005634(nucleus);GO:0005635(nuclear envelope);GO:0005637(nuclear inner membrane);GO:0016020(membran…	NA	NA	NA	torsin A interacting protein 1 [Source:MGI Symbol;Acc:MGI:3582693]	17.3623	0.946429	18.345	4.19732	2.2488e-07	2.25746e-05	up	yes
MSTRG.2843	Igtp;Irgm2	ENSMUST00000035266;ENSMUST00000209079	GO:0003924(GTPase activity);GO:0005525(GTP binding);GO:0006952(defense response);GO:0035458(cellular response to interferon-beta);GO:0005789(endoplasmic reticulum membrane);GO:0005829(cytosol);GO:0016020(membrane);GO:0034341(response to interferon-gamma);GO:0042742(defense response to bacterium);GO:0042832(defense response to protozoan);GO:0005794(Golgi apparatus);GO:0020003(symbiont-containing v…	05145(Toxoplasmosis)	NA	NA	interferon gamma induced GTPase [Source:MGI Symbol;Acc:MGI:107729];immunity-related GTPase family M member 2 [Source:MGI Symbol;Acc:MGI:1926262]	25.7305	1.45638	17.6674	4.14302	1.90424e-07	1.95492e-05	up	yes
MSTRG.167	Unc50	ENSMUST00000027285;ENSMUST00000134184;ENSMUST00000118059	GO:0003723(RNA binding);GO:0006810(transport);GO:0015031(protein transport);GO:0000139(Golgi membrane);GO:0005634(nucleus);GO:0005637(nuclear inner membrane);GO:0005794(Golgi apparatus);GO:0016020(membrane);GO:0016021(integral component of membrane);GO:0030173(integral component of Golgi membrane);GO:0007166(cell surface receptor signaling pathway);GO:0007166(cell surface receptor signaling pathw…	NA	NA	NA	unc-50 homolog (C. elegans) [Source:MGI Symbol;Acc:MGI:1914637]	8.24727	0.481003	17.146	4.0998	1.42217e-05	0.000703835	up	yes
MSTRG.11255	Mbnl1	MSTRG.11255.1	NA	NA	NA	NA		46.5538	2.80009	16.6258	4.05535	1.95912e-06	0.000139064	up	yes
MSTRG.7772	H2-T10	MSTRG.7772.2;ENSMUST00000174625	GO:0016021(integral component of membrane);GO:0016020(membrane);GO:0005886(plasma membrane);GO:0002474(antigen processing and presentation of peptide antigen via MHC class I);GO:0042605(peptide antigen binding);GO:0005102(receptor binding)	04144(Endocytosis);04145(Phagosome);04514(Cell adhesion molecules (CAMs));04612(Antigen processing and presentation);04650(Natural killer cell mediated cytotoxicity);04940(Type I diabetes mellitus);05166(HTLV-I infection);05168(Herpes simplex infection);05169(Epstein-Barr virus infection);05203(Viral carcinogenesis);05320(Autoimmune thyroid disease);05330(Allograft rejection);05332(Graft-versus-h…	NA	NA	histocompatibility 2, T region locus 10 [Source:MGI Symbol;Acc:MGI:95942]	33.364	2.12187	15.7239	3.97489	5.20293e-07	4.53435e-05	up	yes
MSTRG.11353	Ctso	ENSMUST00000029649;ENSMUST00000143307;ENSMUST00000155144	GO:0004197(cysteine-type endopeptidase activity);GO:0008233(peptidase activity);GO:0008234(cysteine-type peptidase activity);GO:0016787(hydrolase activity);GO:0006508(proteolysis);GO:0051603(proteolysis involved in cellular protein catabolic process);GO:0005615(extracellular space);GO:0005764(lysosome);GO:0005764(lysosome)	04142(Lysosome);04142(Lysosome)	NA	NA	cathepsin O [Source:MGI Symbol;Acc:MGI:2139628]	4.53801	0.296179	15.3218	3.93752	6.19047e-06	0.000354369	up	yes
MSTRG.16681	Isg20	ENSMUST00000120331;ENSMUST00000038142;ENSMUST00000121645;ENSMUST00000133042	GO:0003676(nucleic acid binding);GO:0000175(3'-5'-exoribonuclease activity);GO:0003723(RNA binding);GO:0004518(nuclease activity);GO:0004527(exonuclease activity);GO:0008310(single-stranded DNA 3'-5' exodeoxyribonuclease activity);GO:0008859(exoribonuclease II activity);GO:0016787(hydrolase activity);GO:0030619(U1 snRNA binding);GO:0030620(U2 snRNA binding);GO:0034511(U3 snoRNA binding);GO:004687…	NA	NA	NA	interferon-stimulated protein [Source:MGI Symbol;Acc:MGI:1928895]	8.28567	0.541742	15.2945	3.93494	1.84649e-05	0.00085805	up	yes
MSTRG.18221	Cmtm3	ENSMUST00000034343;ENSMUST00000211996;ENSMUST00000212734	GO:0016021(integral component of membrane);GO:0016020(membrane);GO:0005125(cytokine activity);GO:0005515(protein binding);GO:0006935(chemotaxis);GO:0050861(positive regulation of B cell receptor signaling pathway);GO:0005615(extracellular space);GO:0005737(cytoplasm);GO:0031965(nuclear membrane);GO:0031965(nuclear membrane)	NA	NA	NA	CKLF-like MARVEL transmembrane domain containing 3 [Source:MGI Symbol;Acc:MGI:2447162]	20.205	1.32519	15.2468	3.93043	1.39963e-06	0.000104391	up	yes
MSTRG.20238	Timm8a1	ENSMUST00000054213	GO:0046872(metal ion binding);GO:0006810(transport);GO:0015031(protein transport);GO:0005739(mitochondrion);GO:0005743(mitochondrial inner membrane);GO:0005758(mitochondrial intermembrane space);GO:0016020(membrane)	NA	NA	NA	translocase of inner mitochondrial membrane 8A1 [Source:MGI Symbol;Acc:MGI:1353433]	99.252	6.51407	15.2365	3.92946	5.43215e-07	4.65366e-05	up	yes
MSTRG.10479	Flrt3	ENSMUST00000110057	GO:0005925(focal adhesion);GO:0004860(protein kinase inhibitor activity);GO:0005104(fibroblast growth factor receptor binding);GO:0005515(protein binding);GO:0042803(protein homodimerization activity);GO:0045499(chemorepellent activity);GO:0003345(proepicardium cell migration involved in pericardium morphogenesis);GO:0006469(negative regulation of protein kinase activity);GO:0007155(cell adhesion…	NA	NA	NA	fibronectin leucine rich transmembrane protein 3 [Source:MGI Symbol;Acc:MGI:1918686]	7.85299	0.516251	15.2116	3.9271	1.95428e-06	0.000139064	up	yes
MSTRG.4606	Ggps1	MSTRG.4606.1;ENSMUST00000170957	GO:0004311(farnesyltranstransferase activity);GO:0016740(transferase activity);GO:0042802(identical protein binding);GO:0006720(isoprenoid metabolic process);GO:0008299(isoprenoid biosynthetic process);GO:0004161(dimethylallyltranstransferase activity);GO:0004337(geranyltranstransferase activity);GO:0046872(metal ion binding);GO:0033384(geranyl diphosphate biosynthetic process);GO:0033386(geranyl…	00900(Terpenoid backbone biosynthesis)	NA	NA	geranylgeranyl diphosphate synthase 1 [Source:MGI Symbol;Acc:MGI:1341724]	12.5161	0.827573	15.1238	3.91875	1.36328e-06	0.000104391	up	yes
MSTRG.12388	Tlr4	ENSMUST00000048096	GO:0048471(perinuclear region of cytoplasm);GO:0046696(lipopolysaccharide receptor complex);GO:0031226(intrinsic component of plasma membrane);GO:0016021(integral component of membrane);GO:0016020(membrane);GO:0009986(cell surface);GO:0009897(external side of plasma membrane);GO:0005887(integral component of plasma membrane);GO:0005886(plasma membrane);GO:0005737(cytoplasm);GO:0071260(cellular re…	04064(NF-kappa B signaling pathway);04066(HIF-1 signaling pathway);04145(Phagosome);04151(PI3K-Akt signaling pathway);04620(Toll-like receptor signaling pathway);05132(Salmonella infection);05133(Pertussis);05134(Legionellosis);05140(Leishmaniasis);05142(Chagas disease (American trypanosomiasis));05144(Malaria);05145(Toxoplasmosis);05146(Amoebiasis);05152(Tuberculosis);05161(Hepatitis B);05162(Me…	NA	NA	toll-like receptor 4 [Source:MGI Symbol;Acc:MGI:96824]	4.10955	0.273097	15.0479	3.91149	7.57155e-06	0.000414334	up	yes
MSTRG.8448	Taf7	ENSMUST00000066272	GO:0008024(cyclin/CDK positive transcription elongation factor complex);GO:0003700(transcription factor activity, sequence-specific DNA binding);GO:0061628(H3K27me3 modified histone binding);GO:0003713(transcription coactivator activity);GO:0005515(protein binding);GO:0008134(transcription factor binding);GO:0035035(histone acetyltransferase binding);GO:0042809(vitamin D receptor binding);GO:0044…	03022(Basal transcription factors)	NA	NA	TATA-box binding protein associated factor 7 [Source:MGI Symbol;Acc:MGI:1346348]	11.0907	0.738275	15.0225	3.90905	2.73098e-06	0.000183374	up	yes
MSTRG.7762	H2-T22	ENSMUST00000172633;ENSMUST00000077960	GO:0016021(integral component of membrane);GO:0005102(receptor binding);GO:0042605(peptide antigen binding);GO:0002474(antigen processing and presentation of peptide antigen via MHC class I);GO:0005886(plasma membrane);GO:0016020(membrane);GO:0016020(membrane)	04144(Endocytosis);04145(Phagosome);04514(Cell adhesion molecules (CAMs));04612(Antigen processing and presentation);04650(Natural killer cell mediated cytotoxicity);04940(Type I diabetes mellitus);05166(HTLV-I infection);05168(Herpes simplex infection);05169(Epstein-Barr virus infection);05203(Viral carcinogenesis);05320(Autoimmune thyroid disease);05330(Allograft rejection);05332(Graft-versus-h…	NA	NA	histocompatibility 2, T region locus 22 [Source:MGI Symbol;Acc:MGI:95956]	16.1554	1.08441	14.898	3.89704	1.39073e-06	0.000104391	up	yes
MSTRG.13989	Cxcl1	ENSMUST00000031327;ENSMUST00000201245	GO:0005615(extracellular space);GO:0005576(extracellular region);GO:0060326(cell chemotaxis);GO:0006955(immune response);GO:0006952(defense response);GO:0006935(chemotaxis);GO:0008009(chemokine activity);GO:0005125(cytokine activity);GO:0008083(growth factor activity);GO:0045236(CXCR chemokine receptor binding);GO:0002237(response to molecule of bacterial origin);GO:0006954(inflammatory response)…	04060(Cytokine-cytokine receptor interaction);04062(Chemokine signaling pathway);04621(NOD-like receptor signaling pathway);04668(TNF signaling pathway);05132(Salmonella infection);05134(Legionellosis);05134(Legionellosis)	NA	NA	chemokine (C-X-C motif) ligand 1 [Source:MGI Symbol;Acc:MGI:108068]	9.73721	0.656056	14.842	3.89162	1.32535e-05	0.000671981	up	yes
MSTRG.7805	Adgrf4	MSTRG.7805.2;ENSMUST00000024711;MSTRG.7805.1;ENSMUST00000167993;ENSMUST00000170723	GO:0016021(integral component of membrane);GO:0016020(membrane);GO:0007186(G-protein coupled receptor signaling pathway);GO:0007166(cell surface receptor signaling pathway);GO:0004930(G-protein coupled receptor activity);GO:0004888(transmembrane signaling receptor activity);GO:0004888(transmembrane signaling receptor activity)	NA	NA	NA	adhesion G protein-coupled receptor F4 [Source:MGI Symbol;Acc:MGI:1925499]	97.2201	6.55905	14.8223	3.8897	5.37971e-07	4.64075e-05	up	yes
MSTRG.278	Gm38056	ENSMUST00000193928	NA	NA	NA	NA	predicted gene, 38056 [Source:MGI Symbol;Acc:MGI:5611284]	5.96115	0.403559	14.7715	3.88474	4.45029e-06	0.000270988	up	yes
MSTRG.312	Trak2	MSTRG.312.1	NA	NA	NA	NA		57.2277	3.87756	14.7587	3.88349	1.71219e-05	0.000808701	up	yes
MSTRG.10031	Ube2l6	ENSMUST00000102642;ENSMUST00000150325;ENSMUST00000154709;ENSMUST00000159150	GO:0000166(nucleotide binding);GO:0005515(protein binding);GO:0005524(ATP binding);GO:0016740(transferase activity);GO:0019787(ubiquitin-like protein transferase activity);GO:0042296(ISG15 transferase activity);GO:0043130(ubiquitin binding);GO:0016567(protein ubiquitination);GO:0019941(modification-dependent protein catabolic process);GO:0032020(ISG15-protein conjugation);GO:0032020(ISG15-protein…	04120(Ubiquitin mediated proteolysis);05012(Parkinson's disease);05012(Parkinson's disease)	NA	NA	ubiquitin-conjugating enzyme E2L 6 [Source:MGI Symbol;Acc:MGI:1914500]	84.7125	5.8623	14.4504	3.85304	8.00058e-07	6.58167e-05	up	yes
MSTRG.12188	Ddx58	ENSMUST00000037907;ENSMUST00000137903;ENSMUST00000149539;ENSMUST00000140616;ENSMUST00000136435;ENSMUST00000139583;ENSMUST00000135966;ENSMUST00000139110	GO:0000166(nucleotide binding);GO:0003677(DNA binding);GO:0003690(double-stranded DNA binding);GO:0003723(RNA binding);GO:0003725(double-stranded RNA binding);GO:0003727(single-stranded RNA binding);GO:0004386(helicase activity);GO:0005515(protein binding);GO:0005524(ATP binding);GO:0008270(zinc ion binding);GO:0016787(hydrolase activity);GO:0016817(hydrolase activity, acting on acid anhydrides);…	04064(NF-kappa B signaling pathway);04622(RIG-I-like receptor signaling pathway);04623(Cytosolic DNA-sensing pathway);05160(Hepatitis C);05161(Hepatitis B);05162(Measles);05164(Influenza A);05168(Herpes simplex infection);05169(Epstein-Barr virus infection);05169(Epstein-Barr virus infection)	NA	NA	DEAD (Asp-Glu-Ala-Asp) box polypeptide 58 [Source:MGI Symbol;Acc:MGI:2442858]	30.8249	2.16385	14.2454	3.83243	9.29298e-07	7.54493e-05	up	yes
MSTRG.12056	Trp53inp1	ENSMUST00000132010;ENSMUST00000029865	GO:0006355(regulation of transcription, DNA-templated);GO:0008285(negative regulation of cell proliferation);GO:0010506(regulation of autophagy);GO:0010508(positive regulation of autophagy);GO:0045893(positive regulation of transcription, DNA-templated);GO:0048102(autophagic cell death);GO:0098869(cellular oxidant detoxification);GO:0005634(nucleus);GO:0005776(autophagosome);GO:0005829(cytosol);G…	05166(HTLV-I infection);05166(HTLV-I infection)	NA	NA	transformation related protein 53 inducible nuclear protein 1 [Source:MGI Symbol;Acc:MGI:1926609]	7.58766	0.545836	13.901	3.79711	3.00134e-06	0.000196225	up	yes
MSTRG.11473	Pygo2	ENSMUST00000060061;ENSMUST00000125830;ENSMUST00000107413	GO:0003682(chromatin binding);GO:0005515(protein binding);GO:0008270(zinc ion binding);GO:0035034(histone acetyltransferase regulator activity);GO:0042393(histone binding);GO:0046872(metal ion binding);GO:0001701(in utero embryonic development);GO:0001822(kidney development);GO:0002088(lens development in camera-type eye);GO:0007286(spermatid development);GO:0007289(spermatid nucleus differentiat…	NA	NA	NA	pygopus 2 [Source:MGI Symbol;Acc:MGI:1916161]	3.97451	0.310081	12.8176	3.68006	7.9257e-05	0.00261843	up	yes
MSTRG.10916	Gm14410	ENSMUST00000108964;ENSMUST00000133301;ENSMUST00000156269	GO:0005622(intracellular);GO:0005575(cellular_component);GO:0008150(biological_process);GO:0006355(regulation of transcription, DNA-templated);GO:0046872(metal ion binding);GO:0003676(nucleic acid binding);GO:0003674(molecular_function);GO:0003674(molecular_function)	NA	NA	NA	predicted gene 14410 [Source:MGI Symbol;Acc:MGI:3709158]	23.5959	1.89463	12.4541	3.63855	6.44024e-06	0.000366975	up	yes
MSTRG.13041	Zfp985	ENSMUST00000143885;ENSMUST00000081742	GO:0005622(intracellular);GO:0005575(cellular_component);GO:0008150(biological_process);GO:0006355(regulation of transcription, DNA-templated);GO:0003676(nucleic acid binding);GO:0003674(molecular_function);GO:0046872(metal ion binding);GO:0046872(metal ion binding)	NA	NA	NA	zinc finger protein 985 [Source:MGI Symbol;Acc:MGI:3651986]	8.53449	0.687669	12.4108	3.63352	1.63125e-05	0.000785403	up	yes
MSTRG.6302	Kdelr3	ENSMUST00000010974	GO:0003674(molecular_function);GO:0046923(ER retention sequence binding);GO:0006621(protein retention in ER lumen);GO:0006810(transport);GO:0008150(biological_process);GO:0015031(protein transport);GO:0016192(vesicle-mediated transport);GO:0005783(endoplasmic reticulum);GO:0005789(endoplasmic reticulum membrane);GO:0016020(membrane);GO:0016021(integral component of membrane)	NA	NA	NA	KDEL (Lys-Asp-Glu-Leu) endoplasmic reticulum protein retention receptor 3 [Source:MGI Symbol;Acc:MGI:2145953]	138.894	11.2003	12.401	3.63238	2.4553e-06	0.000168507	up	yes
MSTRG.12279	Tdrd7	ENSMUST00000102929;ENSMUST00000155936;MSTRG.12279.3	GO:0035770(ribonucleoprotein granule);GO:0005759(mitochondrial matrix);GO:0070306(lens fiber cell differentiation);GO:0010608(posttranscriptional regulation of gene expression);GO:0002089(lens morphogenesis in camera-type eye);GO:0047485(protein N-terminus binding);GO:0003729(mRNA binding);GO:0003723(RNA binding);GO:0005515(protein binding);GO:0007275(multicellular organism development);GO:000728…	NA	NA	NA	tudor domain containing 7 [Source:MGI Symbol;Acc:MGI:2140279]	30.4829	2.46002	12.3913	3.63126	3.0816e-06	0.000199373	up	yes
MSTRG.6384	A4galt	ENSMUST00000164614	GO:0016740(transferase activity);GO:0016757(transferase activity, transferring glycosyl groups);GO:0016020(membrane);GO:0016021(integral component of membrane);GO:0008378(galactosyltransferase activity);GO:0015643(toxic substance binding);GO:0050512(lactosylceramide 4-alpha-galactosyltransferase activity);GO:0001576(globoside biosynthetic process);GO:0006486(protein glycosylation);GO:0006629(lipi…	00603(Glycosphingolipid biosynthesis - globo series)	NA	NA	alpha 1,4-galactosyltransferase [Source:MGI Symbol;Acc:MGI:3512453]	7.2135	0.583066	12.3717	3.62897	4.45749e-05	0.00168814	up	yes
MSTRG.3735	Rnf157	MSTRG.3735.1	NA	NA	NA	NA		23.5167	1.90253	12.3608	3.6277	1.5939e-05	0.0007733	up	yes
MSTRG.12082	Tmem67	ENSMUST00000131145;ENSMUST00000108293	GO:0036038(MKS complex);GO:0060271(cilium assembly);GO:0010826(negative regulation of centrosome duplication);GO:0016021(integral component of membrane);GO:0016020(membrane);GO:0060170(ciliary membrane);GO:0035869(ciliary transition zone);GO:0030659(cytoplasmic vesicle membrane);GO:0005813(centrosome);GO:0005789(endoplasmic reticulum membrane);GO:0030433(ER-associated ubiquitin-dependent protein …	NA	NA	NA	transmembrane protein 67 [Source:MGI Symbol;Acc:MGI:1923928]	1.58352	0.128387	12.334	3.62457	7.13339e-05	0.00242838	up	yes
ENSMUSG00000019838	Slc16a10	ENSMUST00000092566	GO:0015173(aromatic amino acid transmembrane transporter activity);GO:0015349(thyroid hormone transmembrane transporter activity);GO:0006810(transport);GO:0015801(aromatic amino acid transport);GO:0055085(transmembrane transport);GO:0070327(thyroid hormone transport);GO:0005886(plasma membrane);GO:0005887(integral component of plasma membrane);GO:0016020(membrane);GO:0016021(integral component of…	04919(Thyroid hormone signaling pathway);04974(Protein digestion and absorption)	NA	NA	solute carrier family 16 (monocarboxylic acid transporters), member 10 [Source:MGI Symbol;Acc:MGI:1919722]	1.69534	0.137666	12.3149	3.62233	9.9103e-05	0.00308536	up	yes
MSTRG.2184		MSTRG.2184.1	NA	NA	NA	NA		17.2981	1.41434	12.2305	3.61241	0.000178982	0.00496277	up	yes
MSTRG.15249	Vamp8	MSTRG.15249.1	NA	NA	NA	NA		4.6742	0.38839	12.0348	3.58914	0.000117477	0.00352487	up	yes
ENSMUSG00000053870	Fpgt	ENSMUST00000194095;ENSMUST00000193071;ENSMUST00000066568;ENSMUST00000192959	GO:0005737(cytoplasm);GO:0005575(cellular_component);GO:0008150(biological_process);GO:0047341(fucose-1-phosphate guanylyltransferase activity);GO:0016779(nucleotidyltransferase activity);GO:0016772(transferase activity, transferring phosphorus-containing groups);GO:0016740(transferase activity);GO:0005525(GTP binding);GO:0003674(molecular_function);GO:0000166(nucleotide binding);GO:0000166(nucle…	00051(Fructose and mannose metabolism);00520(Amino sugar and nucleotide sugar metabolism);00520(Amino sugar and nucleotide sugar metabolism)	K00976	EC:2.7.7.30	fucose-1-phosphate guanylyltransferase [Source:MGI Symbol;Acc:MGI:1922790]	4.29003	0.358198	11.9767	3.58216	1.30925e-05	0.000666539	up	yes
MSTRG.958		MSTRG.958.1	NA	NA	NA	NA		12.9934	1.11254	11.6791	3.54585	4.63265e-05	0.00174384	up	yes
MSTRG.8872		MSTRG.8872.2;MSTRG.8872.1;MSTRG.8872.3	NA	NA	NA	NA		20.464	1.75868	11.636	3.54053	7.79291e-06	0.000419063	up	yes
MSTRG.8503	March3	MSTRG.8503.1	NA	NA	NA	NA		26.9746	2.36605	11.4007	3.51105	7.9257e-05	0.00261843	up	yes
MSTRG.15749	Dusp16	ENSMUST00000100857;ENSMUST00000203651;MSTRG.15749.5;MSTRG.15749.3;ENSMUST00000129433	GO:0005737(cytoplasm);GO:0005654(nucleoplasm);GO:0005634(nucleus);GO:0043409(negative regulation of MAPK cascade);GO:0035335(peptidyl-tyrosine dephosphorylation);GO:0016311(dephosphorylation);GO:0006470(protein dephosphorylation);GO:0000188(inactivation of MAPK activity);GO:0017017(MAP kinase tyrosine/serine/threonine phosphatase activity);GO:0016791(phosphatase activity);GO:0008138(protein tyros…	04010(MAPK signaling pathway);04010(MAPK signaling pathway)	NA	NA	dual specificity phosphatase 16 [Source:MGI Symbol;Acc:MGI:1917936]	35.8896	3.1835	11.2736	3.49488	4.91648e-06	0.000295037	up	yes
MSTRG.7423	Zfp946	ENSMUST00000120222;ENSMUST00000141831;ENSMUST00000167740;ENSMUST00000088763	GO:0005622(intracellular);GO:0005575(cellular_component);GO:0008150(biological_process);GO:0006355(regulation of transcription, DNA-templated);GO:0046872(metal ion binding);GO:0003676(nucleic acid binding);GO:0003674(molecular_function);GO:0003674(molecular_function)	NA	NA	NA	zinc finger protein 946 [Source:MGI Symbol;Acc:MGI:1921399]	3.50536	0.312449	11.219	3.48787	0.000174633	0.00489683	up	yes
MSTRG.6209	Gsdmd	ENSMUST00000023238	GO:0001786(phosphatidylserine binding);GO:0005546(phosphatidylinositol-4,5-bisphosphate binding);GO:0070273(phosphatidylinositol-4-phosphate binding);GO:0070300(phosphatidic acid binding);GO:1901612(cardiolipin binding);GO:0002376(immune system process);GO:0006954(inflammatory response);GO:0012501(programmed cell death);GO:0019835(cytolysis);GO:0031668(cellular response to extracellular stimulus)…	NA	NA	NA	gasdermin D [Source:MGI Symbol;Acc:MGI:1916396]	17.1518	1.53476	11.1756	3.48228	2.00093e-05	0.000908536	up	yes
MSTRG.19920	Spaca5	MSTRG.19920.1	NA	NA	NA	NA		30.6591	2.76502	11.0882	3.47095	0.000214292	0.00579942	up	yes
MSTRG.1430	Rab32	ENSMUST00000019974	GO:0003924(GTPase activity);GO:0005525(GTP binding);GO:0030742(GTP-dependent protein binding);GO:0035650(AP-1 adaptor complex binding);GO:0035651(AP-3 adaptor complex binding);GO:0036461(BLOC-2 complex binding);GO:0007005(mitochondrion organization);GO:0007264(small GTPase mediated signal transduction);GO:0016192(vesicle-mediated transport);GO:0019882(antigen processing and presentation);GO:00356…	NA	NA	NA	RAB32, member RAS oncogene family [Source:MGI Symbol;Acc:MGI:1915094]	4.77422	0.435802	10.955	3.45352	0.000230573	0.00606839	up	yes
MSTRG.8086	Galm	ENSMUST00000039205	GO:0003824(catalytic activity);GO:0004034(aldose 1-epimerase activity);GO:0016853(isomerase activity);GO:0030246(carbohydrate binding);GO:0005975(carbohydrate metabolic process);GO:0006006(glucose metabolic process);GO:0006012(galactose metabolic process);GO:0019318(hexose metabolic process);GO:0033499(galactose catabolic process via UDP-galactose);GO:0005737(cytoplasm);GO:0070062(extracellular e…	00010(Glycolysis / Gluconeogenesis);00052(Galactose metabolism)	K01785	EC:5.1.3.3	galactose mutarotase [Source:MGI Symbol;Acc:MGI:2442420]	4.47626	0.408995	10.9445	3.45214	0.000230573	0.00606839	up	yes
MSTRG.7677	Tap1	ENSMUST00000168351;ENSMUST00000170086;ENSMUST00000166582;ENSMUST00000171148;ENSMUST00000166853	GO:0015197(peptide transporter activity);GO:0000166(nucleotide binding);GO:0005524(ATP binding);GO:0015433(peptide antigen-transporting ATPase activity);GO:0015440(peptide-transporting ATPase activity);GO:0016887(ATPase activity);GO:0023029(MHC class Ib protein binding);GO:0042287(MHC protein binding);GO:0042288(MHC class I protein binding);GO:0042626(ATPase activity, coupled to transmembrane mov…	02010(ABC transporters);04145(Phagosome);04612(Antigen processing and presentation);05168(Herpes simplex infection);05340(Primary immunodeficiency);05340(Primary immunodeficiency)	NA	NA	transporter 1, ATP-binding cassette, sub-family B (MDR/TAP) [Source:MGI Symbol;Acc:MGI:98483]	30.4222	2.78699	10.9158	3.44834	7.75871e-06	0.000419038	up	yes
MSTRG.17825	Asb5	ENSMUST00000209937;ENSMUST00000033918;MSTRG.17825.1	GO:0016567(protein ubiquitination);GO:0035556(intracellular signal transduction);GO:0005622(intracellular);GO:0016020(membrane);GO:0016021(integral component of membrane);GO:0003674(molecular_function);GO:0008150(biological_process);GO:0005575(cellular_component);GO:0005575(cellular_component)	NA	NA	NA	ankyrin repeat and SOCs box-containing 5 [Source:MGI Symbol;Acc:MGI:1923544]	3.51134	0.329437	10.6586	3.41394	0.000652882	0.0135162	up	yes
MSTRG.3801	Rnf213	ENSMUST00000131035;MSTRG.3801.3	GO:0016567(protein ubiquitination);GO:0016887(ATPase activity);GO:0008270(zinc ion binding);GO:0004842(ubiquitin-protein transferase activity);GO:0016020(membrane);GO:0005829(cytosol);GO:0005737(cytoplasm);GO:0005730(nucleolus);GO:2000051(negative regulation of non-canonical Wnt signaling pathway);GO:0051865(protein autoubiquitination);GO:0051260(protein homooligomerization);GO:0006511(ubiquitin-…	NA	NA	NA	ring finger protein 213 [Source:MGI Symbol;Acc:MGI:1289196]	24.5551	2.30727	10.6425	3.41176	7.4341e-06	0.000408613	up	yes
MSTRG.3477	Dhx58	ENSMUST00000017974;ENSMUST00000149869;ENSMUST00000140543	GO:0000166(nucleotide binding);GO:0003677(DNA binding);GO:0003723(RNA binding);GO:0003725(double-stranded RNA binding);GO:0003727(single-stranded RNA binding);GO:0004386(helicase activity);GO:0005524(ATP binding);GO:0008270(zinc ion binding);GO:0016787(hydrolase activity);GO:0016817(hydrolase activity, acting on acid anhydrides);GO:0046872(metal ion binding);GO:0002376(immune system process);GO:0…	04622(RIG-I-like receptor signaling pathway);04622(RIG-I-like receptor signaling pathway)	NA	NA	DEXH (Asp-Glu-X-His) box polypeptide 58 [Source:MGI Symbol;Acc:MGI:1931560]	11.0876	1.049	10.5697	3.40186	2.77682e-05	0.00116447	up	yes
MSTRG.5136		MSTRG.5136.1	NA	NA	NA	NA		23.5289	2.27317	10.3507	3.37166	0.000270961	0.00688318	up	yes
MSTRG.238	Stat1;Gm28177	ENSMUST00000070968;ENSMUST00000186574;ENSMUST00000188681;ENSMUST00000189336;ENSMUST00000186857;ENSMUST00000185516	GO:0003677(DNA binding);GO:0003700(transcription factor activity, sequence-specific DNA binding);GO:0004871(signal transducer activity);GO:0006351(transcription, DNA-templated);GO:0006355(regulation of transcription, DNA-templated);GO:0007165(signal transduction);GO:0005634(nucleus);GO:0005737(cytoplasm);GO:0048471(perinuclear region of cytoplasm);GO:0005829(cytosol);GO:0005730(nucleolus);GO:0005…	04062(Chemokine signaling pathway);04380(Osteoclast differentiation);04620(Toll-like receptor signaling pathway);04630(Jak-STAT signaling pathway);04917(Prolactin signaling pathway);04919(Thyroid hormone signaling pathway);05140(Leishmaniasis);05145(Toxoplasmosis);05152(Tuberculosis);05160(Hepatitis C);05161(Hepatitis B);05162(Measles);05164(Influenza A);05168(Herpes simplex infection);05200(Path…	NA	NA	signal transducer and activator of transcription 1 [Source:MGI Symbol;Acc:MGI:103063];predicted gene 28177 [Source:MGI Symbol;Acc:MGI:5578883]	22.4091	2.18712	10.246	3.35698	1.13235e-05	0.000581241	up	yes
MSTRG.10905	Gm2004	MSTRG.10905.3;ENSMUST00000109049;ENSMUST00000179349;MSTRG.10905.2;ENSMUST00000178872	GO:0005622(intracellular);GO:0005575(cellular_component);GO:0008150(biological_process);GO:0006355(regulation of transcription, DNA-templated);GO:0003676(nucleic acid binding);GO:0003674(molecular_function);GO:0046872(metal ion binding);GO:0046872(metal ion binding)	NA	NA	NA	predicted gene 2004 [Source:MGI Symbol;Acc:MGI:3780174]	28.4555	2.83317	10.0437	3.32822	1.87352e-05	0.000862029	up	yes
MSTRG.4335		MSTRG.4335.1	NA	NA	NA	NA		29.8825	2.97539	10.0432	3.32815	0.000335113	0.00813042	up	yes
MSTRG.7199		MSTRG.7199.1;MSTRG.7199.2	NA	NA	NA	NA		100.861	10.0449	10.041	3.32783	1.58591e-05	0.0007733	up	yes
MSTRG.15499		MSTRG.15499.1	NA	NA	NA	NA		8.33761	0.836833	9.96329	3.31662	0.000440346	0.0100177	up	yes
MSTRG.5801	Dnajc15	MSTRG.5801.1	NA	NA	NA	NA		7.62161	0.766015	9.94968	3.31465	0.000421524	0.00969661	up	yes
MSTRG.8097	Tmem178	MSTRG.8097.2	NA	NA	NA	NA		19.534	1.96554	9.93824	3.31299	2.76075e-05	0.00116447	up	yes
MSTRG.13027	Pramef8	ENSMUST00000059790;ENSMUST00000037356;ENSMUST00000126398	GO:0003674(molecular_function);GO:0008150(biological_process);GO:0008284(positive regulation of cell proliferation);GO:0043066(negative regulation of apoptotic process);GO:0045596(negative regulation of cell differentiation);GO:0045892(negative regulation of transcription, DNA-templated);GO:0005575(cellular_component);GO:0005575(cellular_component)	NA	NA	NA	PRAME family member 8 [Source:MGI Symbol;Acc:MGI:2140473]	28.7462	2.91037	9.87716	3.3041	1.76233e-05	0.000828939	up	yes
MSTRG.5609	Psme2	ENSMUST00000161807;ENSMUST00000162496;ENSMUST00000161573;ENSMUST00000159845;ENSMUST00000159297	GO:0005515(protein binding);GO:0042802(identical protein binding);GO:0061133(endopeptidase activator activity);GO:0010950(positive regulation of endopeptidase activity);GO:0019884(antigen processing and presentation of exogenous antigen);GO:0061136(regulation of proteasomal protein catabolic process);GO:2000045(regulation of G1/S transition of mitotic cell cycle);GO:0000502(proteasome complex);GO…	03050(Proteasome);04612(Antigen processing and presentation);04612(Antigen processing and presentation)	NA	NA	proteasome (prosome, macropain) activator subunit 2 (PA28 beta) [Source:MGI Symbol;Acc:MGI:1096365]	30.6258	3.10725	9.85625	3.30104	2.83412e-05	0.00116447	up	yes
MSTRG.2357	Stat2	MSTRG.2357.2;ENSMUST00000218863;ENSMUST00000220277;MSTRG.2357.1;MSTRG.2357.6;ENSMUST00000218862;ENSMUST00000220142	GO:0003677(DNA binding);GO:0003700(transcription factor activity, sequence-specific DNA binding);GO:0004871(signal transducer activity);GO:0005515(protein binding);GO:0042802(identical protein binding);GO:0001932(regulation of protein phosphorylation);GO:0006351(transcription, DNA-templated);GO:0006355(regulation of transcription, DNA-templated);GO:0007165(signal transduction);GO:0051607(defense …	04062(Chemokine signaling pathway);04380(Osteoclast differentiation);04630(Jak-STAT signaling pathway);05160(Hepatitis C);05161(Hepatitis B);05162(Measles);05164(Influenza A);05168(Herpes simplex infection);05168(Herpes simplex infection)	NA	NA	signal transducer and activator of transcription 2 [Source:MGI Symbol;Acc:MGI:103039]	51.3853	5.25275	9.78256	3.29021	1.59989e-05	0.0007733	up	yes
MSTRG.941		MSTRG.941.1	NA	NA	NA	NA		23.0943	2.38146	9.69751	3.27761	5.8563e-05	0.00209043	up	yes
MSTRG.14357	Fam109a	ENSMUST00000056654;ENSMUST00000198155	GO:0042803(protein homodimerization activity);GO:0001881(receptor recycling);GO:0007032(endosome organization);GO:0042147(retrograde transport, endosome to Golgi);GO:0005768(endosome);GO:0005769(early endosome);GO:0005794(Golgi apparatus);GO:0005802(trans-Golgi network);GO:0005829(cytosol);GO:0030136(clathrin-coated vesicle);GO:0031410(cytoplasmic vesicle);GO:0055037(recycling endosome);GO:005503…	NA	NA	NA	family with sequence similarity 109, member A [Source:MGI Symbol;Acc:MGI:2442708]	7.59006	0.794511	9.55312	3.25597	0.000145045	0.00421954	up	yes
ENSMUSG00000040433	Zbtb38	ENSMUST00000140121;ENSMUST00000130078;ENSMUST00000126066;ENSMUST00000132060;ENSMUST00000152594	GO:0003676(nucleic acid binding);GO:0008327(methyl-CpG binding);GO:0042803(protein homodimerization activity);GO:0046872(metal ion binding);GO:0006275(regulation of DNA replication);GO:0006974(cellular response to DNA damage stimulus);GO:0045892(negative regulation of transcription, DNA-templated);GO:0005634(nucleus);GO:0005654(nucleoplasm);GO:0072562(blood microparticle);GO:0072562(blood micropa…	NA	NA	NA	zinc finger and BTB domain containing 38 [Source:MGI Symbol;Acc:MGI:2442866]	2.55803	0.267909	9.54812	3.25522	7.79745e-05	0.00259678	up	yes
MSTRG.13244	Ccnl2	ENSMUST00000139066;MSTRG.13244.1;ENSMUST00000126346;ENSMUST00000030944;ENSMUST00000136370	GO:0005515(protein binding);GO:0016538(cyclin-dependent protein serine/threonine kinase regulator activity);GO:0019901(protein kinase binding);GO:0000079(regulation of cyclin-dependent protein serine/threonine kinase activity);GO:0006351(transcription, DNA-templated);GO:0006355(regulation of transcription, DNA-templated);GO:0045737(positive regulation of cyclin-dependent protein serine/threonine …	NA	NA	NA	cyclin L2 [Source:MGI Symbol;Acc:MGI:1927119]	19.0701	2.00871	9.49371	3.24697	2.83743e-05	0.00116447	up	yes
MSTRG.7665	Tapbp;Zbtb22	ENSMUST00000025161;ENSMUST00000172653;ENSMUST00000053429;ENSMUST00000172888;MSTRG.7665.6;ENSMUST00000172619	GO:0002397(MHC class I protein complex assembly);GO:0019885(antigen processing and presentation of endogenous peptide antigen via MHC class I);GO:0016020(membrane);GO:0016021(integral component of membrane);GO:0042824(MHC class I peptide loading complex);GO:0005634(nucleus);GO:0003677(DNA binding);GO:0003676(nucleic acid binding);GO:0046872(metal ion binding);GO:0006351(transcription, DNA-templat…	04612(Antigen processing and presentation);04612(Antigen processing and presentation)	NA	NA	TAP binding protein [Source:MGI Symbol;Acc:MGI:1201689];zinc finger and BTB domain containing 22 [Source:MGI Symbol;Acc:MGI:1931870]	17.2952	1.82534	9.47504	3.24413	2.72323e-05	0.00115454	up	yes
MSTRG.5820	Elf1	ENSMUST00000040131	GO:0000978(RNA polymerase II core promoter proximal region sequence-specific DNA binding);GO:0001077(transcriptional activator activity, RNA polymerase II core promoter proximal region sequence-specific binding);GO:0003677(DNA binding);GO:0003700(transcription factor activity, sequence-specific DNA binding);GO:0043565(sequence-specific DNA binding);GO:0006355(regulation of transcription, DNA-temp…	NA	NA	NA	E74-like factor 1 [Source:MGI Symbol;Acc:MGI:107180]	2.20087	0.23474	9.37577	3.22894	0.000678622	0.0138308	up	yes
MSTRG.16688	Abhd2	MSTRG.16688.1	NA	NA	NA	NA		44.9649	4.80154	9.36469	3.22723	0.000112188	0.00340734	up	yes
MSTRG.613	Hjurp	ENSMUST00000054674;ENSMUST00000065420;ENSMUST00000126739;ENSMUST00000128532;ENSMUST00000148384	GO:0005829(cytosol);GO:0005739(mitochondrion);GO:0005730(nucleolus);GO:0005634(nucleus);GO:0000777(condensed chromosome kinetochore);GO:0000775(chromosome, centromeric region);GO:0051101(regulation of DNA binding);GO:0043254(regulation of protein complex assembly);GO:0034080(CENP-A containing nucleosome assembly);GO:0007059(chromosome segregation);GO:0042802(identical protein binding);GO:0042393(…	NA	NA	NA	Holliday junction recognition protein [Source:MGI Symbol;Acc:MGI:2685821]	32.1667	3.44031	9.34995	3.22496	2.32702e-05	0.00102142	up	yes
MSTRG.7242	Mx2	MSTRG.7242.1;MSTRG.7242.3;ENSMUST00000188251;ENSMUST00000191103	GO:0000166(nucleotide binding);GO:0003924(GTPase activity);GO:0005525(GTP binding);GO:0008017(microtubule binding);GO:0000266(mitochondrial fission);GO:0002376(immune system process);GO:0003374(dynamin family protein polymerization involved in mitochondrial fission);GO:0009615(response to virus);GO:0034340(response to type I interferon);GO:0045071(negative regulation of viral genome replication);…	05162(Measles);05164(Influenza A);05164(Influenza A)	NA	NA	MX dynamin-like GTPase 2 [Source:MGI Symbol;Acc:MGI:97244]	34.2456	3.67517	9.31808	3.22003	2.83105e-05	0.00116447	up	yes
MSTRG.4989	Erap1	MSTRG.4989.1	NA	NA	NA	NA		12.1464	1.31005	9.27173	3.21284	0.000678622	0.0138308	up	yes
MSTRG.136		MSTRG.136.1	NA	NA	NA	NA		13.0645	1.41153	9.25558	3.21032	0.000376767	0.00901773	up	yes
MSTRG.2944	Ubb	ENSMUST00000019649;MSTRG.2944.3;MSTRG.2944.2;MSTRG.2944.4	GO:0007141(male meiosis I);GO:0007144(female meiosis I);GO:0007219(Notch signaling pathway);GO:0007623(circadian rhythm);GO:0008584(male gonad development);GO:0008585(female gonad development);GO:0010992(ubiquitin homeostasis);GO:0021888(hypothalamus gonadotrophin-releasing hormone neuron development);GO:0047497(mitochondrion transport along microtubule);GO:0048812(neuron projection morphogenesis…	05012(Parkinson's disease)	NA	NA	ubiquitin B [Source:MGI Symbol;Acc:MGI:98888]	1366.8	148.555	9.20062	3.20173	2.17351e-05	0.000960829	up	yes
MSTRG.11895	Dapp1	ENSMUST00000029806;ENSMUST00000199541	GO:0005547(phosphatidylinositol-3,4,5-trisphosphate binding);GO:0043325(phosphatidylinositol-3,4-bisphosphate binding);GO:0005886(plasma membrane);GO:0030165(PDZ domain binding);GO:0035091(phosphatidylinositol binding);GO:0005737(cytoplasm);GO:0016020(membrane);GO:0016020(membrane)	04662(B cell receptor signaling pathway);04662(B cell receptor signaling pathway)	NA	NA	dual adaptor for phosphotyrosine and 3-phosphoinositides 1 [Source:MGI Symbol;Acc:MGI:1347063]	4.49123	0.491111	9.14506	3.19299	0.000183469	0.00506455	up	yes
MSTRG.10936	Zfp931	ENSMUST00000108923;ENSMUST00000123265	GO:0072562(blood microparticle);GO:0005622(intracellular);GO:0006355(regulation of transcription, DNA-templated);GO:0046872(metal ion binding);GO:0003700(transcription factor activity, sequence-specific DNA binding);GO:0003676(nucleic acid binding);GO:0003676(nucleic acid binding)	NA	NA	NA	zinc finger protein 931 [Source:MGI Symbol;Acc:MGI:2441662]	5.0066	0.550603	9.09294	3.18475	0.000390942	0.0092677	up	yes
MSTRG.4923	Zfp455;Rsl1	ENSMUST00000120861;MSTRG.4923.1;MSTRG.4923.2	GO:0003676(nucleic acid binding);GO:0003700(transcription factor activity, sequence-specific DNA binding);GO:0046872(metal ion binding);GO:0006355(regulation of transcription, DNA-templated);GO:0005575(cellular_component);GO:0005622(intracellular)	NA	NA	NA	zinc finger protein 455 [Source:MGI Symbol;Acc:MGI:3040708]	10.6216	1.17343	9.05171	3.17819	6.69534e-05	0.0023167	up	yes
MSTRG.635		MSTRG.635.1	NA	NA	NA	NA		73.4421	8.1533	9.00765	3.17115	7.15231e-05	0.00242838	up	yes
MSTRG.1245		MSTRG.1245.1	NA	NA	NA	NA		39.4984	4.3941	8.98896	3.16815	0.000107802	0.00331463	up	yes
MSTRG.6162	Tsg101-ps	ENSMUST00000201023	NA	NA	NA	NA	tumor susceptibility gene 101, pseudogene [Source:MGI Symbol;Acc:MGI:1335078]	5.81275	0.65058	8.93472	3.15942	0.00147798	0.0237509	up	yes
MSTRG.10333	Bloc1s6	ENSMUST00000148460;ENSMUST00000005954;ENSMUST00000146449;ENSMUST00000145037	GO:0031201(SNARE complex);GO:0005515(protein binding);GO:0042802(identical protein binding);GO:0042803(protein homodimerization activity);GO:0051015(actin filament binding);GO:0006904(vesicle docking involved in exocytosis);GO:0006906(vesicle fusion);GO:0007596(blood coagulation);GO:0008089(anterograde axonal transport);GO:0030318(melanocyte differentiation);GO:0031175(neuron projection developme…	NA	NA	NA	biogenesis of lysosomal organelles complex-1, subunit 6, pallidin [Source:MGI Symbol;Acc:MGI:1927580]	15.8748	1.78153	8.91079	3.15555	5.55681e-05	0.00202185	up	yes
MSTRG.6078		MSTRG.6078.1	NA	NA	NA	NA		30.4359	3.42118	8.89631	3.15321	0.00037908	0.00903826	up	yes
MSTRG.6674	Rpl39l	MSTRG.6674.3;ENSMUST00000044103;ENSMUST00000121292	GO:0003723(RNA binding);GO:0003735(structural constituent of ribosome);GO:0006412(translation);GO:0007283(spermatogenesis);GO:0005622(intracellular);GO:0005840(ribosome);GO:0022625(cytosolic large ribosomal subunit);GO:0022625(cytosolic large ribosomal subunit)	03010(Ribosome);03010(Ribosome)	NA	NA	ribosomal protein L39-like [Source:MGI Symbol;Acc:MGI:1915422]	118.521	13.3946	8.84842	3.14542	4.2318e-05	0.00160757	up	yes
MSTRG.12406	Tmem261	ENSMUST00000030103	GO:0003674(molecular_function);GO:0008150(biological_process);GO:0005575(cellular_component);GO:0016020(membrane);GO:0016021(integral component of membrane)	NA	NA	NA	transmembrane protein 261 [Source:MGI Symbol;Acc:MGI:1914178]	24.1469	2.73325	8.83449	3.14315	0.000230581	0.00606839	up	yes
MSTRG.7234	Pigp	ENSMUST00000113906;ENSMUST00000113910;ENSMUST00000138514;ENSMUST00000113914	GO:0016021(integral component of membrane);GO:0016020(membrane);GO:0006506(GPI anchor biosynthetic process);GO:0017176(phosphatidylinositol N-acetylglucosaminyltransferase activity);GO:0016740(transferase activity);GO:0016757(transferase activity, transferring glycosyl groups);GO:0000506(glycosylphosphatidylinositol-N-acetylglucosaminyltransferase (GPI-GnT) complex);GO:0005783(endoplasmic reticul…	00563(Glycosylphosphatidylinositol(GPI)-anchor biosynthesis);00563(Glycosylphosphatidylinositol(GPI)-anchor biosynthesis)	K03857	EC:2.4.1.198	phosphatidylinositol glycan anchor biosynthesis, class P [Source:MGI Symbol;Acc:MGI:1860433]	12.5022	1.41819	8.81559	3.14006	0.00015224	0.00438775	up	yes
MSTRG.16446	Nell1	MSTRG.16446.1	NA	NA	NA	NA		30.7782	3.5081	8.77348	3.13315	0.000427179	0.00979504	up	yes
MSTRG.8550	Txnl1	MSTRG.8550.1	NA	NA	NA	NA		16.3566	1.87662	8.716	3.12367	0.000736227	0.0147393	up	yes
MSTRG.7144	N6amt1	ENSMUST00000118310;ENSMUST00000118115;ENSMUST00000054442;ENSMUST00000120284	GO:0003676(nucleic acid binding);GO:0008168(methyltransferase activity);GO:0008276(protein methyltransferase activity);GO:0008757(S-adenosylmethionine-dependent methyltransferase activity);GO:0016740(transferase activity);GO:0006479(protein methylation);GO:0030307(positive regulation of cell growth);GO:0032259(methylation);GO:0005737(cytoplasm);GO:0043234(protein complex);GO:0043234(protein compl…	NA	NA	NA	N-6 adenine-specific DNA methyltransferase 1 (putative) [Source:MGI Symbol;Acc:MGI:1915018]	5.05015	0.583829	8.65006	3.11271	0.000112112	0.00340734	up	yes
MSTRG.10910	Gm14295	ENSMUST00000118012;ENSMUST00000132883;ENSMUST00000179435	GO:0005622(intracellular);GO:0005575(cellular_component);GO:0008150(biological_process);GO:0006355(regulation of transcription, DNA-templated);GO:0003676(nucleic acid binding);GO:0003674(molecular_function);GO:0046872(metal ion binding);GO:0046872(metal ion binding)	NA	NA	NA	predicted gene 14295 [Source:MGI Symbol;Acc:MGI:3709624]	19.1334	2.2182	8.62565	3.10863	6.20437e-05	0.00217714	up	yes
MSTRG.7059	Lnp1	ENSMUST00000210579	NA	NA	NA	NA	leukemia NUP98 fusion partner 1 [Source:MGI Symbol;Acc:MGI:5011982]	66.6775	7.76637	8.58542	3.10189	8.49537e-05	0.00274102	up	yes
MSTRG.14335	Oas1c	ENSMUST00000117193;ENSMUST00000125547	GO:0003723(RNA binding);GO:0003725(double-stranded RNA binding);GO:0005524(ATP binding);GO:0016740(transferase activity);GO:0006955(immune response);GO:0008150(biological_process);GO:0051607(defense response to virus);GO:0005575(cellular_component);GO:0005575(cellular_component)	NA	NA	NA	2'-5' oligoadenylate synthetase 1C [Source:MGI Symbol;Acc:MGI:2149633]	14.1358	1.67318	8.44846	3.07869	0.00013439	0.00397473	up	yes
MSTRG.1205	Ifi202b	ENSMUST00000000266	GO:0003677(DNA binding);GO:0003690(double-stranded DNA binding);GO:0005515(protein binding);GO:0002376(immune system process);GO:0006954(inflammatory response);GO:0035458(cellular response to interferon-beta);GO:0043154(negative regulation of cysteine-type endopeptidase activity involved in apoptotic process);GO:0045087(innate immune response);GO:0045824(negative regulation of innate immune respo…	04623(Cytosolic DNA-sensing pathway)	NA	NA	interferon activated gene 202B [Source:MGI Symbol;Acc:MGI:1347083]	5.01098	0.596741	8.39725	3.06992	0.00132588	0.0219344	up	yes
MSTRG.15868		MSTRG.15868.1	NA	NA	NA	NA		30.1911	3.60383	8.37751	3.06652	0.000104663	0.00323414	up	yes
MSTRG.705		MSTRG.705.1	NA	NA	NA	NA		5.67767	0.682392	8.32025	3.05663	0.00227848	0.0324578	up	yes
MSTRG.528	Dner	MSTRG.528.1	NA	NA	NA	NA		28.6971	3.45228	8.3125	3.05528	0.00227848	0.0324578	up	yes
MSTRG.17847	2500002B13Rik	ENSMUST00000180690	NA	NA	NA	NA	RIKEN cDNA 2500002B13 gene [Source:MGI Symbol;Acc:MGI:1925603]	2.78839	0.337237	8.26832	3.04759	0.00181213	0.0276879	up	yes
MSTRG.1258	Ahctf1	MSTRG.1258.1	NA	NA	NA	NA		10.0098	1.21463	8.24104	3.04283	0.00183116	0.0277738	up	yes
MSTRG.13685		MSTRG.13685.1	NA	NA	NA	NA		14.0129	1.71862	8.15361	3.02744	0.0028476	0.0380763	up	yes
MSTRG.8932	Insl6	ENSMUST00000052380	GO:0005179(hormone activity);GO:0007286(spermatid development);GO:0008584(male gonad development);GO:0009566(fertilization);GO:0030317(flagellated sperm motility);GO:0043066(negative regulation of apoptotic process);GO:0005576(extracellular region);GO:0007283(spermatogenesis)	NA	NA	NA	insulin-like 6 [Source:MGI Symbol;Acc:MGI:1351595]	57.2256	7.02375	8.14745	3.02635	0.0001361	0.00401577	up	yes
MSTRG.17280		MSTRG.17280.1	NA	NA	NA	NA		16.3322	2.00643	8.1399	3.02501	0.000488963	0.0108512	up	yes
MSTRG.14880	Tmem168	ENSMUST00000031554;ENSMUST00000149123;ENSMUST00000146139	GO:0003674(molecular_function);GO:0008150(biological_process);GO:0016020(membrane);GO:0016021(integral component of membrane);GO:0030133(transport vesicle);GO:0030133(transport vesicle)	NA	NA	NA	transmembrane protein 168 [Source:MGI Symbol;Acc:MGI:1921794]	15.6666	1.93249	8.10694	3.01916	8.44106e-05	0.00273773	up	yes
MSTRG.1563		MSTRG.1563.1	NA	NA	NA	NA		23.6777	2.9325	8.07425	3.01333	0.000688803	0.0140038	up	yes
MSTRG.6824		MSTRG.6824.1	NA	NA	NA	NA		18.1047	2.28992	7.90625	2.98299	0.000313143	0.00774838	up	yes
ENSMUSG00000024899	Papss2	ENSMUST00000025833	GO:0000166(nucleotide binding);GO:0003824(catalytic activity);GO:0004020(adenylylsulfate kinase activity);GO:0004781(sulfate adenylyltransferase (ATP) activity);GO:0005524(ATP binding);GO:0016301(kinase activity);GO:0016740(transferase activity);GO:0016779(nucleotidyltransferase activity);GO:0000103(sulfate assimilation);GO:0007596(blood coagulation);GO:0008152(metabolic process);GO:0016310(phosp…	00230(Purine metabolism);00232(Caffeine metabolism);00450(Selenocompound metabolism);00920(Sulfur metabolism)	K00955;K00958	EC:2.7.1.25;EC:2.7.7.4	3'-phosphoadenosine 5'-phosphosulfate synthase 2 [Source:MGI Symbol;Acc:MGI:1330223]	2.20559	0.279512	7.89087	2.98018	0.00205995	0.0303904	up	yes
MSTRG.5042	Vcan	ENSMUST00000109546;ENSMUST00000160029	GO:0007155(cell adhesion);GO:0005540(hyaluronic acid binding);GO:0005509(calcium ion binding);GO:0031012(extracellular matrix);GO:0016020(membrane);GO:0005615(extracellular space);GO:0001649(osteoblast differentiation);GO:0001649(osteoblast differentiation)	04514(Cell adhesion molecules (CAMs));04514(Cell adhesion molecules (CAMs))	NA	NA	versican [Source:MGI Symbol;Acc:MGI:102889]	0.550113	0.0700232	7.85615	2.97382	0.00205995	0.0303904	up	yes
MSTRG.1189	Alyref2	ENSMUST00000081527	GO:0003676(nucleic acid binding);GO:0000166(nucleotide binding)	03013(RNA transport);03015(mRNA surveillance pathway);03040(Spliceosome);05168(Herpes simplex infection)	NA	NA	Aly/REF export factor 2 [Source:MGI Symbol;Acc:MGI:1913144]	15.4845	1.97426	7.84319	2.97144	0.000313143	0.00774838	up	yes
MSTRG.7411	Zfp995	ENSMUST00000190066;ENSMUST00000185948	GO:0005622(intracellular);GO:0005575(cellular_component);GO:0008150(biological_process);GO:0006355(regulation of transcription, DNA-templated);GO:0046872(metal ion binding);GO:0003676(nucleic acid binding);GO:0003676(nucleic acid binding)	NA	NA	NA	zinc finger protein 995 [Source:MGI Symbol;Acc:MGI:1917331]	3.72738	0.479635	7.77128	2.95815	0.000900996	0.0170612	up	yes
MSTRG.16109	B9d2	ENSMUST00000205658;ENSMUST00000205325;ENSMUST00000108403	GO:0005515(protein binding);GO:0043015(gamma-tubulin binding);GO:0030030(cell projection organization);GO:0060271(cilium assembly);GO:0005634(nucleus);GO:0005737(cytoplasm);GO:0005813(centrosome);GO:0005856(cytoskeleton);GO:0005929(cilium);GO:0016020(membrane);GO:0035869(ciliary transition zone);GO:0036038(MKS complex);GO:0036064(ciliary basal body);GO:0042995(cell projection);GO:0042995(cell pro…	NA	NA	NA	B9 protein domain 2 [Source:MGI Symbol;Acc:MGI:2387643]	13.3963	1.72388	7.771	2.9581	0.00042738	0.00979504	up	yes
MSTRG.15115	Cntnap2	MSTRG.15115.1	NA	NA	NA	NA		7.26178	0.937256	7.74791	2.95381	0.00183116	0.0277738	up	yes
MSTRG.5348		MSTRG.5348.1	NA	NA	NA	NA		17.0333	2.19907	7.74568	2.95339	0.000576695	0.0123437	up	yes
MSTRG.3811	Ndufaf8	ENSMUST00000106223;ENSMUST00000185558;ENSMUST00000186913	GO:0005739(mitochondrion);GO:0032981(mitochondrial respiratory chain complex I assembly);GO:0003674(molecular_function);GO:0003674(molecular_function)	NA	NA	NA	NADH dehydrogenase (ubiquinone) 1 alpha subcomplex assembly factor 8 [Source:MGI Symbol;Acc:MGI:1913676]	19.2803	2.49284	7.73427	2.95126	0.000780234	0.0153842	up	yes
MSTRG.1801	Jmjd1c	ENSMUST00000173689;ENSMUST00000173762;ENSMUST00000219563;ENSMUST00000174317;ENSMUST00000173187;ENSMUST00000173949	GO:0000976(transcription regulatory region sequence-specific DNA binding);GO:0016491(oxidoreductase activity);GO:0031490(chromatin DNA binding);GO:0032454(histone demethylase activity (H3-K9 specific));GO:0046872(metal ion binding);GO:0051213(dioxygenase activity);GO:0003382(epithelial cell morphogenesis);GO:0006351(transcription, DNA-templated);GO:0006355(regulation of transcription, DNA-templat…	05202(Transcriptional misregulation in cancers);05202(Transcriptional misregulation in cancers)	NA	NA	jumonji domain containing 1C [Source:MGI Symbol;Acc:MGI:1918614]	16.3749	2.12431	7.70836	2.94642	9.87725e-05	0.00308279	up	yes
MSTRG.18695	Msantd2	ENSMUST00000209391;ENSMUST00000048604;MSTRG.18695.8;ENSMUST00000209769;ENSMUST00000211792;ENSMUST00000214298;ENSMUST00000211224;ENSMUST00000211060;ENSMUST00000213411	GO:0003674(molecular_function);GO:0008150(biological_process);GO:0005575(cellular_component);GO:0005575(cellular_component)	NA	NA	NA	Myb/SANT-like DNA-binding domain containing 2 [Source:MGI Symbol;Acc:MGI:2384579]	4.93853	0.641333	7.70041	2.94493	0.000932222	0.0174745	up	yes
MSTRG.2519	Upp1	ENSMUST00000146696;ENSMUST00000020677;ENSMUST00000101525	GO:0003824(catalytic activity);GO:0004850(uridine phosphorylase activity);GO:0016740(transferase activity);GO:0016757(transferase activity, transferring glycosyl groups);GO:0016763(transferase activity, transferring pentosyl groups);GO:0006218(uridine catabolic process);GO:0006220(pyrimidine nucleotide metabolic process);GO:0009116(nucleoside metabolic process);GO:0009166(nucleotide catabolic pro…	00240(Pyrimidine metabolism);00983(Drug metabolism - other enzymes);00983(Drug metabolism - other enzymes)	K00757;K03784	EC:2.4.2.3;EC:2.4.2.1	uridine phosphorylase 1 [Source:MGI Symbol;Acc:MGI:1097668]	5.80247	0.755198	7.68338	2.94174	0.000849373	0.0163286	up	yes
MSTRG.6977	Maats1	ENSMUST00000023501	GO:0003674(molecular_function);GO:0008150(biological_process);GO:0005575(cellular_component);GO:0005737(cytoplasm);GO:0005739(mitochondrion)	NA	NA	NA	MYCBP-associated, testis expressed 1 [Source:MGI Symbol;Acc:MGI:2443598]	1.68693	0.220392	7.65424	2.93626	0.00181213	0.0276879	up	yes
MSTRG.222	Gm28321	MSTRG.222.1;ENSMUST00000187677	NA	NA	NA	NA	predicted gene 28321 [Source:MGI Symbol;Acc:MGI:5579027]	73.2465	9.58974	7.63801	2.9332	0.000112502	0.00340853	up	yes
MSTRG.19074	Hmg20a	MSTRG.19074.1	NA	NA	NA	NA		20.2571	2.65323	7.63488	2.93261	0.000472306	0.0105711	up	yes
MSTRG.1708	RP23-442N6.1	MSTRG.1708.1	NA	NA	NA	NA		33.3115	4.36496	7.63158	2.93198	0.00102566	0.0186541	up	yes
MSTRG.4440		MSTRG.4440.1	NA	NA	NA	NA		34.1178	4.47654	7.62148	2.93007	0.000393558	0.00931195	up	yes
MSTRG.14868	Ica1	MSTRG.14868.1	NA	NA	NA	NA		24.1483	3.18059	7.59239	2.92455	0.000785476	0.0154142	up	yes
MSTRG.12517	Gm12715	ENSMUST00000121430	NA	NA	NA	NA	predicted gene 12715 [Source:MGI Symbol;Acc:MGI:3650759]	81.1533	10.7771	7.53017	2.91268	0.000144321	0.00420835	up	yes
MSTRG.8501	March3	ENSMUST00000035278;ENSMUST00000153044	GO:0003674(molecular_function);GO:0008270(zinc ion binding);GO:0016740(transferase activity);GO:0046872(metal ion binding);GO:0006897(endocytosis);GO:0008150(biological_process);GO:0016567(protein ubiquitination);GO:0005764(lysosome);GO:0005768(endosome);GO:0016020(membrane);GO:0016021(integral component of membrane);GO:0030659(cytoplasmic vesicle membrane);GO:0031410(cytoplasmic vesicle);GO:0031…	NA	K13452	EC:6.3.2.-	membrane-associated ring finger (C3HC4) 3 [Source:MGI Symbol;Acc:MGI:2443667]	17.4493	2.3259	7.50217	2.90731	0.000150614	0.004351	up	yes
MSTRG.4129		MSTRG.4129.1	NA	NA	NA	NA		22.6666	3.04561	7.44238	2.89576	0.000297587	0.00745287	up	yes
MSTRG.5879		MSTRG.5879.1	NA	NA	NA	NA		7.14031	0.959889	7.43868	2.89505	0.00199246	0.0296766	up	yes
MSTRG.12175		MSTRG.12175.1	NA	NA	NA	NA		55.5235	7.4806	7.42233	2.89187	0.000381269	0.00907304	up	yes
MSTRG.10903	Gm2026	ENSMUST00000109007;MSTRG.10903.2;ENSMUST00000174416	GO:0003674(molecular_function);GO:0003676(nucleic acid binding);GO:0006355(regulation of transcription, DNA-templated);GO:0008150(biological_process);GO:0005575(cellular_component);GO:0005622(intracellular);GO:0046872(metal ion binding);GO:0003700(transcription factor activity, sequence-specific DNA binding);GO:0003700(transcription factor activity, sequence-specific DNA binding)	NA	NA	NA	predicted gene 2026 [Source:MGI Symbol;Acc:MGI:3780195]	6.7569	0.913707	7.39505	2.88656	0.000527681	0.0115402	up	yes
MSTRG.8866	Stx3	ENSMUST00000047698;ENSMUST00000069285	GO:0000149(SNARE binding);GO:0005484(SNAP receptor activity);GO:0005515(protein binding);GO:0006810(transport);GO:0006836(neurotransmitter transport);GO:0006886(intracellular protein transport);GO:0006887(exocytosis);GO:0006906(vesicle fusion);GO:0008284(positive regulation of cell proliferation);GO:0016081(synaptic vesicle docking);GO:0016192(vesicle-mediated transport);GO:0031629(synaptic vesic…	04130(SNARE interactions in vesicular transport);04721(Synaptic vesicle cycle);04721(Synaptic vesicle cycle)	NA	NA	syntaxin 3 [Source:MGI Symbol;Acc:MGI:103077]	1.73449	0.235126	7.37685	2.88301	0.000997073	0.0183945	up	yes
MSTRG.5332		MSTRG.5332.1	NA	NA	NA	NA		8.54388	1.16065	7.36128	2.87996	0.00107529	0.0192191	up	yes
MSTRG.6372	Snu13	ENSMUST00000080622;ENSMUST00000166578	GO:0030515(snoRNA binding);GO:0003723(RNA binding);GO:0030621(U4 snRNA binding);GO:0030622(U4atac snRNA binding);GO:0034511(U3 snoRNA binding);GO:0034512(box C/D snoRNA binding);GO:0051117(ATPase binding);GO:0000398(mRNA splicing, via spliceosome);GO:0000470(maturation of LSU-rRNA);GO:0006397(mRNA processing);GO:0007338(single fertilization);GO:0008380(RNA splicing);GO:0030490(maturation of SSU-r…	03008(Ribosome biogenesis in eukaryotes);03040(Spliceosome);03040(Spliceosome)	NA	NA	SNU13 homolog, small nuclear ribonucleoprotein (U4/U6.U5) [Source:MGI Symbol;Acc:MGI:893586]	84.1765	11.5001	7.31963	2.87177	0.000147617	0.00428435	up	yes
MSTRG.15831	Stk38l	ENSMUST00000001675;ENSMUST00000203318;ENSMUST00000111644	GO:0000166(nucleotide binding);GO:0000287(magnesium ion binding);GO:0003779(actin binding);GO:0004672(protein kinase activity);GO:0004674(protein serine/threonine kinase activity);GO:0005524(ATP binding);GO:0016301(kinase activity);GO:0016740(transferase activity);GO:0046872(metal ion binding);GO:0006468(protein phosphorylation);GO:0016310(phosphorylation);GO:0018105(peptidyl-serine phosphorylati…	NA	NA	NA	serine/threonine kinase 38 like [Source:MGI Symbol;Acc:MGI:1922250]	13.9264	1.90481	7.31116	2.8701	0.000188807	0.00518884	up	yes
ENSMUSG00000027460	Angpt4	ENSMUST00000028955	GO:0030297(transmembrane receptor protein tyrosine kinase activator activity);GO:0030971(receptor tyrosine kinase binding);GO:0001525(angiogenesis);GO:0007171(activation of transmembrane receptor protein tyrosine kinase activity);GO:0010595(positive regulation of endothelial cell migration);GO:0016525(negative regulation of angiogenesis);GO:0043066(negative regulation of apoptotic process);GO:004…	04014(Ras signaling pathway);04015(Rap1 signaling pathway);04066(HIF-1 signaling pathway);04151(PI3K-Akt signaling pathway)	NA	NA	angiopoietin 4 [Source:MGI Symbol;Acc:MGI:1336887]	4.2431	0.582064	7.28975	2.86587	0.00107529	0.0192191	up	yes
MSTRG.19998	Hprt	ENSMUST00000026723;MSTRG.19998.2	GO:0000166(nucleotide binding);GO:0000287(magnesium ion binding);GO:0004422(hypoxanthine phosphoribosyltransferase activity);GO:0016740(transferase activity);GO:0016757(transferase activity, transferring glycosyl groups);GO:0042802(identical protein binding);GO:0042803(protein homodimerization activity);GO:0046872(metal ion binding);GO:0052657(guanine phosphoribosyltransferase activity);GO:000197…	00230(Purine metabolism);00983(Drug metabolism - other enzymes)	K00760	EC:2.4.2.8	hypoxanthine guanine phosphoribosyl transferase [Source:MGI Symbol;Acc:MGI:96217]	81.2514	11.1709	7.27349	2.86265	0.000182844	0.00505854	up	yes
MSTRG.3912	2810032G03Rik	ENSMUST00000037953	NA	NA	NA	NA	RIKEN cDNA 2810032G03 gene [Source:MGI Symbol;Acc:MGI:1919919]	3.47847	0.478728	7.26608	2.86118	0.00142796	0.0231266	up	yes
MSTRG.17332	Ifitm3	ENSMUST00000026565	GO:0002376(immune system process);GO:0006898(receptor-mediated endocytosis);GO:0008285(negative regulation of cell proliferation);GO:0009607(response to biotic stimulus);GO:0009615(response to virus);GO:0032897(negative regulation of viral transcription);GO:0034341(response to interferon-gamma);GO:0035455(response to interferon-alpha);GO:0035456(response to interferon-beta);GO:0045071(negative re…	NA	NA	NA	interferon induced transmembrane protein 3 [Source:MGI Symbol;Acc:MGI:1913391]	24.9854	3.45165	7.2387	2.85573	0.000586258	0.0124487	up	yes
MSTRG.7696	1110038B12Rik	ENSMUST00000172501;ENSMUST00000174714;ENSMUST00000173070;ENSMUST00000173811;ENSMUST00000174173;ENSMUST00000172531;ENSMUST00000174039;ENSMUST00000174464	NA	NA	NA	NA	RIKEN cDNA 1110038B12 gene [Source:MGI Symbol;Acc:MGI:1916013]	189.565	26.2373	7.22503	2.853	0.000155659	0.00444504	up	yes
MSTRG.2753	Zfp354a	ENSMUST00000102766;ENSMUST00000020628;ENSMUST00000109119;ENSMUST00000109122;ENSMUST00000156914	GO:0003676(nucleic acid binding);GO:0003677(DNA binding);GO:0003700(transcription factor activity, sequence-specific DNA binding);GO:0046872(metal ion binding);GO:0000122(negative regulation of transcription from RNA polymerase II promoter);GO:0001666(response to hypoxia);GO:0001822(kidney development);GO:0006351(transcription, DNA-templated);GO:0006355(regulation of transcription, DNA-templated)…	NA	NA	NA	zinc finger protein 354A [Source:MGI Symbol;Acc:MGI:103172]	11.8779	1.64406	7.22474	2.85295	0.000273133	0.00692421	up	yes
MSTRG.4671	Cdkal1	ENSMUST00000131792;ENSMUST00000140278;ENSMUST00000006353	GO:0003824(catalytic activity);GO:0016740(transferase activity);GO:0035598(N6-threonylcarbomyladenosine methylthiotransferase activity);GO:0046872(metal ion binding);GO:0051536(iron-sulfur cluster binding);GO:0051539(4 iron, 4 sulfur cluster binding);GO:0061712(tRNA (N(6)-L-threonylcarbamoyladenosine(37)-C(2))-methylthiotransferase);GO:0008033(tRNA processing);GO:0009451(RNA modification);GO:0035…	NA	NA	NA	CDK5 regulatory subunit associated protein 1-like 1 [Source:MGI Symbol;Acc:MGI:1921765]	1.70233	0.235938	7.21514	2.85103	0.000549404	0.011869	up	yes
MSTRG.7169	Ifnar1	MSTRG.7169.1	NA	NA	NA	NA		8.84809	1.22748	7.20834	2.84967	0.00325962	0.0419596	up	yes
ENSMUSG00000023074	Mospd1	ENSMUST00000096447	GO:0003674(molecular_function);GO:0000122(negative regulation of transcription from RNA polymerase II promoter);GO:0045944(positive regulation of transcription from RNA polymerase II promoter);GO:0005634(nucleus);GO:0005737(cytoplasm);GO:0016020(membrane);GO:0016021(integral component of membrane);GO:0048471(perinuclear region of cytoplasm)	NA	NA	NA	motile sperm domain containing 1 [Source:MGI Symbol;Acc:MGI:1917630]	6.8962	0.95852	7.19463	2.84692	0.000785476	0.0154142	up	yes
MSTRG.9818	Lrp1b	ENSMUST00000052550	GO:0043235(receptor complex);GO:0016021(integral component of membrane);GO:0016020(membrane);GO:0005509(calcium ion binding)	NA	NA	NA	low density lipoprotein-related protein 1B (deleted in tumors) [Source:MGI Symbol;Acc:MGI:2151136]	0.301122	0.0419763	7.17363	2.8427	0.00266168	0.0363334	up	yes
MSTRG.6144	Trmt12	ENSMUST00000036937	GO:0003674(molecular_function);GO:0016740(transferase activity);GO:0102522(tRNA 4-demethylwyosine alpha-amino-alpha-carboxypropyltransferase activity);GO:0008033(tRNA processing);GO:0008150(biological_process);GO:0005575(cellular_component)	NA	NA	NA	tRNA methyltranferase 12 [Source:MGI Symbol;Acc:MGI:1915510]	7.02535	0.980082	7.16812	2.84159	0.000412177	0.00962327	up	yes
ENSMUSG00000045639	Zfp629	ENSMUST00000058038	GO:0003676(nucleic acid binding);GO:0003677(DNA binding);GO:0003700(transcription factor activity, sequence-specific DNA binding);GO:0046872(metal ion binding);GO:0006351(transcription, DNA-templated);GO:0006355(regulation of transcription, DNA-templated);GO:0005634(nucleus)	NA	NA	NA	zinc finger protein 629 [Source:MGI Symbol;Acc:MGI:2444524]	1.33627	0.187537	7.12536	2.83296	0.00200654	0.0297792	up	yes
MSTRG.11256	Mbnl1	MSTRG.11256.1	NA	NA	NA	NA		16.4773	2.31537	7.11649	2.83117	0.000416777	0.00967019	up	yes
MSTRG.10249	Rhov	ENSMUST00000037360	GO:0000166(nucleotide binding);GO:0005525(GTP binding);GO:0046872(metal ion binding);GO:0007264(small GTPase mediated signal transduction);GO:0005575(cellular_component);GO:0005768(endosome);GO:0005886(plasma membrane);GO:0010008(endosome membrane);GO:0016020(membrane)	NA	NA	NA	ras homolog family member V [Source:MGI Symbol;Acc:MGI:2444227]	26.2374	3.69385	7.10301	2.82843	0.000308836	0.00768809	up	yes
MSTRG.18694	Esam	ENSMUST00000131832;ENSMUST00000123198;ENSMUST00000002011	GO:0016020(membrane);GO:0016021(integral component of membrane);GO:0070062(extracellular exosome);GO:0007155(cell adhesion);GO:0007156(homophilic cell adhesion via plasma membrane adhesion molecules);GO:0016337(single organismal cell-cell adhesion);GO:0016338(calcium-independent cell-cell adhesion via plasma membrane cell-adhesion molecules);GO:0005886(plasma membrane);GO:0005912(adherens junctio…	04514(Cell adhesion molecules (CAMs));04670(Leukocyte transendothelial migration);04670(Leukocyte transendothelial migration)	NA	NA	endothelial cell-specific adhesion molecule [Source:MGI Symbol;Acc:MGI:1916774]	2.49754	0.352046	7.09436	2.82667	0.00468924	0.0545921	up	yes
MSTRG.9810		MSTRG.9810.1	NA	NA	NA	NA		19.1922	2.7066	7.09088	2.82596	0.000577339	0.0123437	up	yes
MSTRG.9926	Mettl5	ENSMUST00000135487;ENSMUST00000060447	GO:0003676(nucleic acid binding);GO:0008168(methyltransferase activity);GO:0016740(transferase activity);GO:0008150(biological_process);GO:0032259(methylation);GO:0005575(cellular_component);GO:0005575(cellular_component)	NA	NA	NA	methyltransferase like 5 [Source:MGI Symbol;Acc:MGI:1922672]	10.9215	1.5421	7.0822	2.8242	0.000441129	0.0100177	up	yes
MSTRG.20344	Ubqln2	ENSMUST00000060714	GO:0005515(protein binding);GO:0006914(autophagy);GO:0016241(regulation of macroautophagy);GO:0030433(ER-associated ubiquitin-dependent protein catabolic process);GO:1900186(negative regulation of clathrin-dependent endocytosis);GO:1903071(positive regulation of ER-associated ubiquitin-dependent protein catabolic process);GO:1904021(negative regulation of G-protein coupled receptor internalizatio…	04141(Protein processing in endoplasmic reticulum)	NA	NA	ubiquilin 2 [Source:MGI Symbol;Acc:MGI:1860283]	10.9187	1.54575	7.06369	2.82042	0.000371295	0.00892114	up	yes
MSTRG.7289	Dynlt1f	ENSMUST00000179554	GO:0003774(motor activity);GO:0005515(protein binding);GO:0030742(GTP-dependent protein binding);GO:0031681(G-protein beta-subunit binding);GO:0042802(identical protein binding);GO:0000132(establishment of mitotic spindle orientation);GO:0006810(transport);GO:0007049(cell cycle);GO:0007067(mitotic nuclear division);GO:0007399(nervous system development);GO:0008277(regulation of G-protein coupled …	NA	NA	NA	dynein light chain Tctex-type 1F [Source:MGI Symbol;Acc:MGI:3780996]	25.2496	3.5875	7.03822	2.81521	0.000740296	0.0147608	up	yes
ENSMUSG00000073007	Fam46d	ENSMUST00000167154	GO:0005575(cellular_component);GO:0008150(biological_process);GO:0003674(molecular_function)	NA	NA	NA	family with sequence similarity 46, member D [Source:MGI Symbol;Acc:MGI:2685223]	2.01286	0.288631	6.9738	2.80195	0.00486298	0.055774	up	yes
MSTRG.10966	Helz2	ENSMUST00000108831;ENSMUST00000149417	GO:1903506(regulation of nucleic acid-templated transcription);GO:0030374(ligand-dependent nuclear receptor transcription coactivator activity);GO:0016020(membrane);GO:0005654(nucleoplasm);GO:0005634(nucleus);GO:0045944(positive regulation of transcription from RNA polymerase II promoter);GO:0006355(regulation of transcription, DNA-templated);GO:0006351(transcription, DNA-templated);GO:0046872(me…	NA	NA	NA	helicase with zinc finger 2, transcriptional coactivator [Source:MGI Symbol;Acc:MGI:2385169]	4.89108	0.702129	6.96608	2.80035	0.000313752	0.00774838	up	yes
ENSMUSG00000024593	Megf10	ENSMUST00000075770	GO:0001849(complement component C1q binding);GO:0005044(scavenger receptor activity);GO:0006898(receptor-mediated endocytosis);GO:0006909(phagocytosis);GO:0007155(cell adhesion);GO:0007517(muscle organ development);GO:0014719(skeletal muscle satellite cell activation);GO:0014816(skeletal muscle satellite cell differentiation);GO:0014841(skeletal muscle satellite cell proliferation);GO:0034109(hom…	NA	NA	NA	multiple EGF-like-domains 10 [Source:MGI Symbol;Acc:MGI:2685177]	0.909954	0.131209	6.93516	2.79393	0.004333	0.0513103	up	yes
MSTRG.5928	Itgbl1	ENSMUST00000049681	GO:0003674(molecular_function);GO:0008150(biological_process);GO:0005576(extracellular region);GO:0005615(extracellular space)	NA	NA	NA	integrin, beta-like 1 [Source:MGI Symbol;Acc:MGI:2443439]	2.07079	0.299323	6.91824	2.79041	0.00235859	0.0332936	up	yes
MSTRG.5011		MSTRG.5011.1	NA	NA	NA	NA		25.2754	3.67447	6.87865	2.78213	0.00133543	0.0220302	up	yes
MSTRG.6940	Pdia5	ENSMUST00000023550	GO:0003756(protein disulfide isomerase activity);GO:0016853(isomerase activity);GO:0006457(protein folding);GO:0034976(response to endoplasmic reticulum stress);GO:0045454(cell redox homeostasis);GO:0005783(endoplasmic reticulum);GO:0005788(endoplasmic reticulum lumen)	NA	NA	NA	protein disulfide isomerase associated 5 [Source:MGI Symbol;Acc:MGI:1919849]	77.0211	11.2001	6.87683	2.78174	0.000253589	0.00649502	up	yes
MSTRG.15453	Mitf	ENSMUST00000043637;MSTRG.15453.1	GO:0005634(nucleus);GO:0097531(mast cell migration);GO:0045670(regulation of osteoclast differentiation);GO:0043473(pigmentation);GO:0042981(regulation of apoptotic process);GO:0030318(melanocyte differentiation);GO:0006357(regulation of transcription from RNA polymerase II promoter);GO:0006355(regulation of transcription, DNA-templated);GO:0046983(protein dimerization activity);GO:0003700(transc…	04380(Osteoclast differentiation);04916(Melanogenesis);05200(Pathways in cancer);05218(Melanoma)	NA	NA	microphthalmia-associated transcription factor [Source:MGI Symbol;Acc:MGI:104554]	0.828592	0.120598	6.87069	2.78045	0.00728157	0.0732995	up	yes
MSTRG.5203		MSTRG.5203.1	NA	NA	NA	NA		11.9055	1.73422	6.86507	2.77927	0.004333	0.0513103	up	yes
MSTRG.20195	Apool	ENSMUST00000026599;ENSMUST00000154378	GO:0003674(molecular_function);GO:0008150(biological_process);GO:0042407(cristae formation);GO:0005739(mitochondrion);GO:0005743(mitochondrial inner membrane);GO:0016020(membrane);GO:0016021(integral component of membrane);GO:0061617(MICOS complex);GO:0061617(MICOS complex)	NA	NA	NA	apolipoprotein O-like [Source:MGI Symbol;Acc:MGI:1915367]	7.37091	1.07389	6.86376	2.779	0.00051854	0.0113646	up	yes
MSTRG.16078	Zfp109	MSTRG.16078.1	NA	NA	NA	NA		6.92815	1.00964	6.86199	2.77863	0.004333	0.0513103	up	yes
MSTRG.13107	Zfp978	MSTRG.13107.1;ENSMUST00000154154;ENSMUST00000133078	GO:0005622(intracellular);GO:0005575(cellular_component);GO:0006355(regulation of transcription, DNA-templated);GO:0003676(nucleic acid binding);GO:0046872(metal ion binding);GO:0046872(metal ion binding)	NA	NA	NA	zinc finger protein 978 [Source:MGI Symbol;Acc:MGI:3701123]	18.2844	2.67832	6.82684	2.77122	0.000671691	0.0137828	up	yes
MSTRG.997	Ier5	ENSMUST00000055322	GO:0000159(protein phosphatase type 2A complex);GO:0042802(identical protein binding);GO:0034605(cellular response to heat);GO:0042127(regulation of cell proliferation);GO:0045944(positive regulation of transcription from RNA polymerase II promoter);GO:1900036(positive regulation of cellular response to heat);GO:0005634(nucleus);GO:0005737(cytoplasm)	NA	NA	NA	immediate early response 5 [Source:MGI Symbol;Acc:MGI:1337072]	49.1326	7.21155	6.81304	2.7683	0.000250176	0.00643414	up	yes
MSTRG.12044	Tox	ENSMUST00000039987	GO:0003677(DNA binding);GO:0005634(nucleus)	NA	NA	NA	thymocyte selection-associated high mobility group box [Source:MGI Symbol;Acc:MGI:2181659]	1.3582	0.199633	6.80349	2.76627	0.00215335	0.0313954	up	yes
MSTRG.804	Rab3gap1	MSTRG.804.1	NA	NA	NA	NA		110.182	16.2898	6.76388	2.75785	0.000419566	0.00969661	up	yes
MSTRG.19422	Pxylp1	ENSMUST00000078478;ENSMUST00000137770;ENSMUST00000185561	GO:0003993(acid phosphatase activity);GO:0016787(hydrolase activity);GO:0016791(phosphatase activity);GO:0006024(glycosaminoglycan biosynthetic process);GO:0010909(positive regulation of heparan sulfate proteoglycan biosynthetic process);GO:0016311(dephosphorylation);GO:0050650(chondroitin sulfate proteoglycan biosynthetic process);GO:0000139(Golgi membrane);GO:0005794(Golgi apparatus);GO:0016020…	NA	NA	NA	2-phosphoxylose phosphatase 1 [Source:MGI Symbol;Acc:MGI:2442444]	10.4006	1.54352	6.73822	2.75237	0.000395355	0.0093367	up	yes
MSTRG.3509	Tmem106a	ENSMUST00000039581;ENSMUST00000128659;MSTRG.3509.4	GO:0003674(molecular_function);GO:0008150(biological_process);GO:0016020(membrane);GO:0016021(integral component of membrane);GO:0070062(extracellular exosome);GO:0070062(extracellular exosome)	NA	NA	NA	transmembrane protein 106A [Source:MGI Symbol;Acc:MGI:1922056]	15.5467	2.31882	6.70454	2.74514	0.000431572	0.00985476	up	yes
MSTRG.10585	Id1	ENSMUST00000038368;MSTRG.10585.3;ENSMUST00000109824	GO:0003700(transcription factor activity, sequence-specific DNA binding);GO:0005515(protein binding);GO:0008022(protein C-terminus binding);GO:0008134(transcription factor binding);GO:0042803(protein homodimerization activity);GO:0043621(protein self-association);GO:0046983(protein dimerization activity);GO:0047485(protein N-terminus binding);GO:0070628(proteasome binding);GO:0000122(negative reg…	04015(Rap1 signaling pathway);04350(TGF-beta signaling pathway);04390(Hippo signaling pathway);04550(Signaling pathways regulating pluripotency of stem cells);04550(Signaling pathways regulating pluripotency of stem cells)	NA	NA	inhibitor of DNA binding 1 [Source:MGI Symbol;Acc:MGI:96396]	41.9557	6.27426	6.68695	2.74135	0.00040069	0.00941042	up	yes
ENSMUSG00000022895	Ets2	ENSMUST00000023612;ENSMUST00000140544;ENSMUST00000155226	GO:0000977(RNA polymerase II regulatory region sequence-specific DNA binding);GO:0000978(RNA polymerase II core promoter proximal region sequence-specific DNA binding);GO:0000981(RNA polymerase II transcription factor activity, sequence-specific DNA binding);GO:0001078(transcriptional repressor activity, RNA polymerase II core promoter proximal region sequence-specific binding);GO:0003677(DNA bin…	04014(Ras signaling pathway);04320(Dorso-ventral axis formation);05166(HTLV-I infection);05166(HTLV-I infection)	NA	NA	E26 avian leukemia oncogene 2, 3' domain [Source:MGI Symbol;Acc:MGI:95456]	2.69929	0.404154	6.67888	2.73961	0.00171588	0.0266101	up	yes
ENSMUSG00000062944	9130023H24Rik	ENSMUST00000078816	GO:0003676(nucleic acid binding);GO:0003700(transcription factor activity, sequence-specific DNA binding);GO:0046872(metal ion binding);GO:0006355(regulation of transcription, DNA-templated);GO:0005575(cellular_component)	NA	NA	NA	RIKEN cDNA 9130023H24 gene [Source:MGI Symbol;Acc:MGI:2442738]	2.83763	0.425015	6.67653	2.7391	0.00247791	0.0344302	up	yes
MSTRG.16081	Plaur	ENSMUST00000002284;ENSMUST00000205877;ENSMUST00000206636	GO:0005102(receptor binding);GO:0005515(protein binding);GO:0019899(enzyme binding);GO:0019904(protein domain specific binding);GO:0030377(urokinase plasminogen activator receptor activity);GO:0001934(positive regulation of protein phosphorylation);GO:0030162(regulation of proteolysis);GO:0038195(urokinase plasminogen activator signaling pathway);GO:0043066(negative regulation of apoptotic proces…	04610(Complement and coagulation cascades);05205(Proteoglycans in cancer);05205(Proteoglycans in cancer)	NA	NA	plasminogen activator, urokinase receptor [Source:MGI Symbol;Acc:MGI:97612]	19.7366	2.96171	6.66392	2.73637	0.000444108	0.0100304	up	yes
ENSMUSG00000074063	Osgin1	ENSMUST00000145604;ENSMUST00000152420	GO:0005575(cellular_component);GO:0043065(positive regulation of apoptotic process);GO:0030308(negative regulation of cell growth);GO:0008083(growth factor activity);GO:0016491(oxidoreductase activity);GO:0055114(oxidation-reduction process);GO:0055114(oxidation-reduction process)	NA	NA	NA	oxidative stress induced growth inhibitor 1 [Source:MGI Symbol;Acc:MGI:1919089]	2.44242	0.368678	6.6248	2.72788	0.00438832	0.051768	up	yes
MSTRG.714	Gm18728	MSTRG.714.1	NA	NA	NA	NA		23.3736	3.53912	6.60437	2.72342	0.00157885	0.0249523	up	yes
MSTRG.16016	Tmem160	ENSMUST00000019302;ENSMUST00000209536	GO:0003674(molecular_function);GO:0008150(biological_process);GO:0005739(mitochondrion);GO:0016020(membrane);GO:0016021(integral component of membrane);GO:0016021(integral component of membrane)	NA	NA	NA	transmembrane protein 160 [Source:MGI Symbol;Acc:MGI:1916344]	27.5742	4.19162	6.57841	2.71774	0.000736845	0.0147393	up	yes
MSTRG.1592	Fam229b	ENSMUST00000063204;ENSMUST00000154981;MSTRG.1592.1	GO:0003674(molecular_function);GO:0008150(biological_process);GO:0005575(cellular_component);GO:0005575(cellular_component)	NA	NA	NA	family with sequence similarity 229, member B [Source:MGI Symbol;Acc:MGI:1913587]	3.18965	0.486486	6.5565	2.71292	0.00238093	0.0334948	up	yes
MSTRG.9651	Tor1a	ENSMUST00000028200;ENSMUST00000123762;ENSMUST00000143199;ENSMUST00000144152;ENSMUST00000137694	GO:0005524(ATP binding);GO:0008092(cytoskeletal protein binding);GO:0016887(ATPase activity);GO:0019894(kinesin binding);GO:0051082(unfolded protein binding);GO:0000338(protein deneddylation);GO:0006979(response to oxidative stress);GO:0006998(nuclear envelope organization);GO:0007155(cell adhesion);GO:0031175(neuron projection development);GO:0034504(protein localization to nucleus);GO:0045104(i…	NA	NA	NA	torsin family 1, member A (torsin A) [Source:MGI Symbol;Acc:MGI:1353568]	20.8195	3.17983	6.54735	2.71091	0.000672384	0.0137828	up	yes
MSTRG.11944	Ctbs	ENSMUST00000061937	GO:0004553(hydrolase activity, hydrolyzing O-glycosyl compounds);GO:0004568(chitinase activity);GO:0005975(carbohydrate metabolic process);GO:0006032(chitin catabolic process);GO:0009313(oligosaccharide catabolic process);GO:0005615(extracellular space);GO:0070062(extracellular exosome);GO:0016787(hydrolase activity);GO:0016798(hydrolase activity, acting on glycosyl bonds);GO:0008152(metabolic pr…	NA	K20547	EC:3.2.1.14	chitobiase, di-N-acetyl- [Source:MGI Symbol;Acc:MGI:1921495]	0.821491	0.125496	6.54595	2.7106	0.00823406	0.0782802	up	yes
ENSMUSG00000024043	Arhgap28	ENSMUST00000024840	GO:0005096(GTPase activator activity);GO:0007165(signal transduction);GO:0043547(positive regulation of GTPase activity);GO:0051497(negative regulation of stress fiber assembly);GO:1904425(negative regulation of GTP binding)	NA	NA	NA	Rho GTPase activating protein 28 [Source:MGI Symbol;Acc:MGI:2147003]	1.81257	0.277511	6.53151	2.70742	0.00226869	0.0324578	up	yes
MSTRG.14347	Trafd1	MSTRG.14347.6;ENSMUST00000042312;ENSMUST00000120784;ENSMUST00000133138;ENSMUST00000156158;ENSMUST00000152265	GO:0005515(protein binding);GO:0008270(zinc ion binding);GO:0046872(metal ion binding);GO:0045824(negative regulation of innate immune response);GO:0005575(cellular_component);GO:0005575(cellular_component)	NA	NA	NA	TRAF type zinc finger domain containing 1 [Source:MGI Symbol;Acc:MGI:1923551]	30.1057	4.63982	6.48855	2.6979	0.000404346	0.00947696	up	yes
MSTRG.13625	Bloc1s4	ENSMUST00000071949	GO:0005515(protein binding);GO:0008089(anterograde axonal transport);GO:0031175(neuron projection development);GO:0032438(melanosome organization);GO:0048490(anterograde synaptic vesicle transport);GO:0050885(neuromuscular process controlling balance);GO:0070527(platelet aggregation);GO:0005737(cytoplasm);GO:0031083(BLOC-1 complex);GO:1904115(axon cytoplasm)	NA	NA	NA	biogenesis of lysosomal organelles complex-1, subunit 4, cappuccino [Source:MGI Symbol;Acc:MGI:1929230]	7.73325	1.19325	6.48083	2.69618	0.00306905	0.0400916	up	yes
MSTRG.9579	Cacfd1	ENSMUST00000114007;ENSMUST00000114004;ENSMUST00000114005;ENSMUST00000133126;ENSMUST00000145290	GO:0003674(molecular_function);GO:0016192(vesicle-mediated transport);GO:0005575(cellular_component);GO:0016020(membrane);GO:0016021(integral component of membrane);GO:0016021(integral component of membrane)	NA	NA	NA	calcium channel flower domain containing 1 [Source:MGI Symbol;Acc:MGI:1924317]	15.0037	2.32047	6.46582	2.69283	0.000528879	0.0115461	up	yes
MSTRG.14932	Snd1	MSTRG.14932.1	NA	NA	NA	NA		17.0122	2.63666	6.45218	2.68979	0.00357675	0.0448791	up	yes
MSTRG.16706	Gdpgp1	ENSMUST00000062915	GO:0000166(nucleotide binding);GO:0005085(guanyl-nucleotide exchange factor activity);GO:0016740(transferase activity);GO:0016779(nucleotidyltransferase activity);GO:0016787(hydrolase activity);GO:0080048(GDP-D-glucose phosphorylase activity);GO:0006006(glucose metabolic process);GO:0043547(positive regulation of GTPase activity);GO:0005737(cytoplasm)	NA	NA	NA	GDP-D-glucose phosphorylase 1 [Source:MGI Symbol;Acc:MGI:2443429]	2.48012	0.38463	6.44806	2.68887	0.00215335	0.0313954	up	yes
MSTRG.19921		MSTRG.19921.1	NA	NA	NA	NA		52.6049	8.17004	6.43875	2.68678	0.00123242	0.021058	up	yes
MSTRG.4852	Idnk	ENSMUST00000109868;ENSMUST00000051490;MSTRG.4852.1	GO:0000166(nucleotide binding);GO:0005524(ATP binding);GO:0016301(kinase activity);GO:0016740(transferase activity);GO:0046316(gluconokinase activity);GO:0005975(carbohydrate metabolic process);GO:0016310(phosphorylation);GO:0046177(D-gluconate catabolic process);GO:0046177(D-gluconate catabolic process)	NA	K00891;K00851	EC:2.7.1.71;EC:2.7.1.12	idnK gluconokinase homolog (E. coli) [Source:MGI Symbol;Acc:MGI:1922981]	39.6523	6.17005	6.42658	2.68405	0.000506536	0.0111762	up	yes
MSTRG.5198		MSTRG.5198.1	NA	NA	NA	NA		73.9495	11.5208	6.41879	2.6823	0.00048882	0.0108512	up	yes
MSTRG.2945	Ubb	MSTRG.2945.2;MSTRG.2945.1;MSTRG.2945.3	NA	NA	NA	NA		115.034	17.9668	6.40262	2.67866	0.000575026	0.0123368	up	yes
MSTRG.9814		MSTRG.9814.1	NA	NA	NA	NA		9.49434	1.4833	6.4008	2.67825	0.00388671	0.0474737	up	yes
MSTRG.14162	Gm17655	ENSMUST00000210275;MSTRG.14162.3	GO:0005622(intracellular);GO:0006355(regulation of transcription, DNA-templated);GO:0046872(metal ion binding);GO:0003676(nucleic acid binding)	NA	NA	NA	predicted gene, 17655 [Source:MGI Symbol;Acc:MGI:4937289]	4.87081	0.761816	6.39368	2.67665	0.0038392	0.0471717	up	yes
ENSMUSG00000087141	Plcxd2	ENSMUST00000130481	GO:0005634(nucleus);GO:0005575(cellular_component);GO:0016042(lipid catabolic process);GO:0008150(biological_process);GO:0007165(signal transduction);GO:0006629(lipid metabolic process);GO:0016787(hydrolase activity);GO:0008081(phosphoric diester hydrolase activity);GO:0004871(signal transducer activity);GO:0003674(molecular_function)	NA	NA	NA	phosphatidylinositol-specific phospholipase C, X domain containing 2 [Source:MGI Symbol;Acc:MGI:3647874]	2.26125	0.354106	6.38581	2.67487	0.001526	0.0243449	up	yes
MSTRG.2920	Map2k3os	ENSMUST00000123544	NA	NA	NA	NA	mitogen-activated protein kinase kinase 3, opposite strand [Source:MGI Symbol;Acc:MGI:1344334]	4.92786	0.777913	6.33472	2.66328	0.00486298	0.055774	up	yes
MSTRG.20386	Ctps2	MSTRG.20386.1	NA	NA	NA	NA		16.4578	2.59841	6.33379	2.66307	0.00181837	0.0277151	up	yes
MSTRG.2417	Pik3ip1	ENSMUST00000045153;ENSMUST00000136536;ENSMUST00000142961;ENSMUST00000138907;ENSMUST00000139139	GO:0036313(phosphatidylinositol 3-kinase catalytic subunit binding);GO:0014067(negative regulation of phosphatidylinositol 3-kinase signaling);GO:0043553(negative regulation of phosphatidylinositol 3-kinase activity);GO:0005886(plasma membrane);GO:0016020(membrane);GO:0016021(integral component of membrane);GO:0070062(extracellular exosome);GO:0070062(extracellular exosome)	NA	NA	NA	phosphoinositide-3-kinase interacting protein 1 [Source:MGI Symbol;Acc:MGI:1917016]	19.8053	3.13343	6.32064	2.66007	0.000507638	0.0111806	up	yes
MSTRG.10543	Gm14124	MSTRG.10543.1	NA	NA	NA	NA		34.1871	5.42135	6.30601	2.65673	0.000480838	0.0107427	up	yes
MSTRG.10030	Timm10	ENSMUST00000028470	GO:0005215(transporter activity);GO:0008565(protein transporter activity);GO:0042803(protein homodimerization activity);GO:0046872(metal ion binding);GO:0051087(chaperone binding);GO:0006810(transport);GO:0015031(protein transport);GO:0045039(protein import into mitochondrial inner membrane);GO:0072321(chaperone-mediated protein transport);GO:0005739(mitochondrion);GO:0005743(mitochondrial inner …	NA	NA	NA	translocase of inner mitochondrial membrane 10 [Source:MGI Symbol;Acc:MGI:1353429]	32.7729	5.19851	6.30429	2.65633	0.000850474	0.0163286	up	yes
MSTRG.15962	2810047C21Rik1	ENSMUST00000210322	NA	NA	NA	NA	RIKEN cDNA 2810047C21 gene 1 [Source:MGI Symbol;Acc:MGI:1919966]	5.31311	0.842806	6.30408	2.65629	0.00539398	0.0598785	up	yes
MSTRG.8815	Stx5a	ENSMUST00000073430;ENSMUST00000176844;ENSMUST00000176381;ENSMUST00000176182;ENSMUST00000176093;ENSMUST00000176968;ENSMUST00000176013;ENSMUST00000175872	GO:0000149(SNARE binding);GO:0005484(SNAP receptor activity);GO:0045296(cadherin binding);GO:0047485(protein N-terminus binding);GO:0098641(cadherin binding involved in cell-cell adhesion);GO:0006810(transport);GO:0006886(intracellular protein transport);GO:0006888(ER to Golgi vesicle-mediated transport);GO:0006906(vesicle fusion);GO:0016192(vesicle-mediated transport);GO:0034498(early endosome t…	04130(SNARE interactions in vesicular transport);04130(SNARE interactions in vesicular transport)	NA	NA	syntaxin 5A [Source:MGI Symbol;Acc:MGI:1928483]	8.0291	1.27403	6.30214	2.65584	0.000815189	0.0157976	up	yes
ENSMUSG00000032501	Trib1	ENSMUST00000067543;ENSMUST00000118228	GO:0004860(protein kinase inhibitor activity);GO:0008134(transcription factor binding);GO:0031434(mitogen-activated protein kinase kinase binding);GO:0031625(ubiquitin protein ligase binding);GO:0055106(ubiquitin-protein transferase regulator activity);GO:0006469(negative regulation of protein kinase activity);GO:0007254(JNK cascade);GO:0014912(negative regulation of smooth muscle cell migration)…	NA	NA	NA	tribbles pseudokinase 1 [Source:MGI Symbol;Acc:MGI:2443397]	1.5827	0.251536	6.29214	2.65355	0.00355584	0.0447524	up	yes
MSTRG.116	Ptp4a1	ENSMUST00000027232;ENSMUST00000076587;ENSMUST00000202889;ENSMUST00000153681;ENSMUST00000130934;ENSMUST00000124445	GO:0070062(extracellular exosome);GO:0009898(cytoplasmic side of plasma membrane);GO:0005737(cytoplasm);GO:0016311(dephosphorylation);GO:0006470(protein dephosphorylation);GO:0016791(phosphatase activity);GO:0008138(protein tyrosine/serine/threonine phosphatase activity);GO:0004721(phosphoprotein phosphatase activity);GO:0004725(protein tyrosine phosphatase activity);GO:0004727(prenylated protein…	NA	NA	NA	protein tyrosine phosphatase 4a1 [Source:MGI Symbol;Acc:MGI:1277096]	35.1605	5.6025	6.27587	2.64981	0.000461349	0.0103445	up	yes
MSTRG.14025	Gm7663	MSTRG.14025.1	NA	NA	NA	NA		5.64724	0.902554	6.25696	2.64546	0.00305502	0.0400311	up	yes
MSTRG.16332	Zfp936	ENSMUST00000202535;MSTRG.16332.2	GO:0005622(intracellular);GO:0005575(cellular_component);GO:0006355(regulation of transcription, DNA-templated);GO:0046872(metal ion binding);GO:0003676(nucleic acid binding);GO:0003700(transcription factor activity, sequence-specific DNA binding)	NA	NA	NA	zinc finger protein 936 [Source:MGI Symbol;Acc:MGI:3642994]	7.56362	1.20917	6.25523	2.64506	0.000906823	0.0171194	up	yes
MSTRG.16126	Itpkc	ENSMUST00000003850;ENSMUST00000149067;ENSMUST00000206441	GO:0000166(nucleotide binding);GO:0005515(protein binding);GO:0005516(calmodulin binding);GO:0005524(ATP binding);GO:0008440(inositol-1,4,5-trisphosphate 3-kinase activity);GO:0016301(kinase activity);GO:0016740(transferase activity);GO:0016310(phosphorylation);GO:0005634(nucleus);GO:0005737(cytoplasm);GO:0016607(nuclear speck);GO:0016607(nuclear speck)	00562(Inositol phosphate metabolism);04020(Calcium signaling pathway);04070(Phosphatidylinositol signaling system);04070(Phosphatidylinositol signaling system)	NA	NA	inositol 1,4,5-trisphosphate 3-kinase C [Source:MGI Symbol;Acc:MGI:2442554]	2.26148	0.362286	6.24223	2.64206	0.00330469	0.0422769	up	yes
MSTRG.15799	Sox5	MSTRG.15799.1	NA	NA	NA	NA		10.6906	1.71475	6.23449	2.64027	0.00513967	0.0578831	up	yes
MSTRG.6197		MSTRG.6197.1	NA	NA	NA	NA		11.1821	1.79666	6.22382	2.6378	0.00145907	0.0235078	up	yes
MSTRG.18014	Gm45740	MSTRG.18014.1	NA	NA	NA	NA		67.5039	10.8474	6.22307	2.63763	0.0019309	0.0288983	up	yes
MSTRG.5773	Nudt15	ENSMUST00000043813	GO:0004551(nucleotide diphosphatase activity);GO:0008413(8-oxo-7,8-dihydroguanosine triphosphate pyrophosphatase activity);GO:0016787(hydrolase activity);GO:0017110(nucleoside-diphosphatase activity);GO:0035529(NADH pyrophosphatase activity);GO:0035539(8-oxo-7,8-dihydrodeoxyguanosine triphosphate pyrophosphatase activity);GO:0046872(metal ion binding);GO:0047429(nucleoside-triphosphate diphosphat…	NA	NA	NA	nudix (nucleoside diphosphate linked moiety X)-type motif 15 [Source:MGI Symbol;Acc:MGI:2443366]	3.62923	0.585389	6.19969	2.6322	0.00410872	0.0494509	up	yes
MSTRG.11084	Zfp639	ENSMUST00000029203;ENSMUST00000193287;ENSMUST00000194126;ENSMUST00000193290;ENSMUST00000192985;ENSMUST00000191783	GO:0000978(RNA polymerase II core promoter proximal region sequence-specific DNA binding);GO:0001077(transcriptional activator activity, RNA polymerase II core promoter proximal region sequence-specific binding);GO:0003676(nucleic acid binding);GO:0003677(DNA binding);GO:0003700(transcription factor activity, sequence-specific DNA binding);GO:0043621(protein self-association);GO:0044212(transcrip…	NA	NA	NA	zinc finger protein 639 [Source:MGI Symbol;Acc:MGI:1915028]	6.73979	1.08728	6.19879	2.63199	0.00101626	0.0186004	up	yes
MSTRG.10048		MSTRG.10048.1	NA	NA	NA	NA		8.73985	1.41802	6.16344	2.62374	0.0023467	0.0331635	up	yes
MSTRG.5943	Ghr	ENSMUST00000069451	GO:0004896(cytokine receptor activity);GO:0004903(growth hormone receptor activity);GO:0019901(protein kinase binding);GO:0019903(protein phosphatase binding);GO:0042169(SH2 domain binding);GO:0000187(activation of MAPK activity);GO:0007259(JAK-STAT cascade);GO:0009725(response to hormone);GO:0009755(hormone-mediated signaling pathway);GO:0019221(cytokine-mediated signaling pathway);GO:0032094(re…	04060(Cytokine-cytokine receptor interaction);04080(Neuroactive ligand-receptor interaction);04151(PI3K-Akt signaling pathway);04630(Jak-STAT signaling pathway)	NA	NA	growth hormone receptor [Source:MGI Symbol;Acc:MGI:95708]	4.35185	0.70746	6.15137	2.62091	0.00074221	0.0147752	up	yes
MSTRG.12627	Lurap1	ENSMUST00000030469	GO:0042641(actomyosin);GO:0005737(cytoplasm);GO:0043123(positive regulation of I-kappaB kinase/NF-kappaB signaling);GO:0031032(actomyosin structure organization);GO:0016477(cell migration);GO:0001819(positive regulation of cytokine production);GO:0003674(molecular_function)	NA	NA	NA	leucine rich adaptor protein 1 [Source:MGI Symbol;Acc:MGI:1915325]	0.793439	0.129035	6.14902	2.62036	0.0119999	0.0989139	up	yes
MSTRG.4387		MSTRG.4387.1	NA	NA	NA	NA		5.79216	0.94327	6.14051	2.61836	0.00525962	0.0587477	up	yes
MSTRG.8306	Sft2d3	ENSMUST00000054984	GO:0016021(integral component of membrane);GO:0016020(membrane);GO:0016192(vesicle-mediated transport);GO:0015031(protein transport);GO:0006810(transport)	NA	NA	NA	SFT2 domain containing 3 [Source:MGI Symbol;Acc:MGI:1914408]	2.20824	0.360381	6.12752	2.6153	0.00866434	0.0811232	up	yes
MSTRG.8302	Polr2d	ENSMUST00000025106;MSTRG.8302.1	GO:0003697(single-stranded DNA binding);GO:0003727(single-stranded RNA binding);GO:0003899(DNA-directed 5'-3' RNA polymerase activity);GO:0000166(nucleotide binding);GO:0003676(nucleic acid binding);GO:0003824(catalytic activity);GO:0031369(translation initiation factor binding);GO:0000288(nuclear-transcribed mRNA catabolic process, deadenylation-dependent decay);GO:0006351(transcription, DNA-tem…	00230(Purine metabolism);00240(Pyrimidine metabolism);03020(RNA polymerase);05016(Huntington's disease);05169(Epstein-Barr virus infection)	NA	NA	polymerase (RNA) II (DNA directed) polypeptide D [Source:MGI Symbol;Acc:MGI:1916491]	10.2496	1.67325	6.12558	2.61485	0.00287658	0.0383812	up	yes
MSTRG.13096	Zfp991	ENSMUST00000084149	GO:0003674(molecular_function);GO:0003676(nucleic acid binding);GO:0046872(metal ion binding);GO:0006355(regulation of transcription, DNA-templated);GO:0008150(biological_process);GO:0005575(cellular_component);GO:0005622(intracellular)	NA	NA	NA	zinc finger protein 991 [Source:MGI Symbol;Acc:MGI:3701604]	3.78634	0.619123	6.11565	2.61251	0.00254014	0.0351768	up	yes
MSTRG.12052	Plekhf2	ENSMUST00000054776	GO:0046872(metal ion binding);GO:0006810(transport);GO:0015031(protein transport);GO:0005768(endosome);GO:0005783(endoplasmic reticulum);GO:0016020(membrane);GO:0030133(transport vesicle);GO:0031901(early endosome membrane)	NA	NA	NA	pleckstrin homology domain containing, family F (with FYVE domain) member 2 [Source:MGI Symbol;Acc:MGI:1919051]	24.4964	4.01194	6.10587	2.6102	0.000643091	0.013381	up	yes
MSTRG.173	Tsga10	MSTRG.173.1	NA	NA	NA	NA		9.41619	1.54505	6.09443	2.60749	0.00306905	0.0400916	up	yes
ENSMUSG00000034412	Tbc1d10a	ENSMUST00000041042;ENSMUST00000147485;ENSMUST00000149465;ENSMUST00000135089	GO:0005085(guanyl-nucleotide exchange factor activity);GO:0005096(GTPase activator activity);GO:0017137(Rab GTPase binding);GO:0030165(PDZ domain binding);GO:0098641(cadherin binding involved in cell-cell adhesion);GO:0006886(intracellular protein transport);GO:0031338(regulation of vesicle fusion);GO:0042147(retrograde transport, endosome to Golgi);GO:0045862(positive regulation of proteolysis);…	NA	NA	NA	TBC1 domain family, member 10a [Source:MGI Symbol;Acc:MGI:2144164]	1.64834	0.270799	6.08696	2.60572	0.0202064	0.139913	up	yes
MSTRG.10922		MSTRG.10922.1	NA	NA	NA	NA		30.8877	5.08412	6.07533	2.60296	0.00391185	0.047687	up	yes
MSTRG.6704	Snx29	MSTRG.6704.1	NA	NA	NA	NA		11.4804	1.89519	6.05763	2.59875	0.00381702	0.0469455	up	yes
MSTRG.13336		MSTRG.13336.1	NA	NA	NA	NA		12.5354	2.07164	6.05093	2.59716	0.0119999	0.0989139	up	yes
MSTRG.9179	Casp7	ENSMUST00000026062	GO:0004190(aspartic-type endopeptidase activity);GO:0004197(cysteine-type endopeptidase activity);GO:0005515(protein binding);GO:0008233(peptidase activity);GO:0008234(cysteine-type peptidase activity);GO:0016787(hydrolase activity);GO:0097153(cysteine-type endopeptidase activity involved in apoptotic process);GO:0097200(cysteine-type endopeptidase activity involved in execution phase of apoptosi…	04210(Apoptosis);04668(TNF signaling pathway);04932(Non-alcoholic fatty liver disease (NAFLD));05010(Alzheimer's disease);05133(Pertussis);05134(Legionellosis)	NA	NA	caspase 7 [Source:MGI Symbol;Acc:MGI:109383]	12.9553	2.14249	6.04685	2.59618	0.00114724	0.0200719	up	yes
MSTRG.15636	Bid	ENSMUST00000004560;MSTRG.15636.3;ENSMUST00000161594	GO:0005515(protein binding);GO:0031625(ubiquitin protein ligase binding);GO:0046982(protein heterodimerization activity);GO:0001836(release of cytochrome c from mitochondria);GO:0006626(protein targeting to mitochondrion);GO:0006915(apoptotic process);GO:0006919(activation of cysteine-type endopeptidase activity involved in apoptotic process);GO:0008637(apoptotic mitochondrial changes);GO:0010918…	04071(Sphingolipid signaling pathway);04115(p53 signaling pathway);04210(Apoptosis);04650(Natural killer cell mediated cytotoxicity);04932(Non-alcoholic fatty liver disease (NAFLD));05010(Alzheimer's disease);05014(Amyotrophic lateral sclerosis (ALS));05152(Tuberculosis);05200(Pathways in cancer);05416(Viral myocarditis);05416(Viral myocarditis)	NA	NA	BH3 interacting domain death agonist [Source:MGI Symbol;Acc:MGI:108093]	24.4814	4.05005	6.04472	2.59568	0.000670299	0.0137828	up	yes
ENSMUSG00000028952	Zbtb48	ENSMUST00000155389;ENSMUST00000066715;ENSMUST00000123696	GO:0003676(nucleic acid binding);GO:0003677(DNA binding);GO:0003691(double-stranded telomeric DNA binding);GO:0042802(identical protein binding);GO:0046872(metal ion binding);GO:0006351(transcription, DNA-templated);GO:0006355(regulation of transcription, DNA-templated);GO:0008150(biological_process);GO:0010833(telomere maintenance via telomere lengthening);GO:0000781(chromosome, telomeric region…	NA	NA	NA	zinc finger and BTB domain containing 48 [Source:MGI Symbol;Acc:MGI:2140248]	1.81173	0.300108	6.03692	2.59381	0.00740286	0.0739215	up	yes
MSTRG.228	Nabp1	ENSMUST00000189542;ENSMUST00000186684;ENSMUST00000188303;ENSMUST00000027279;ENSMUST00000185534	GO:0003677(DNA binding);GO:0003697(single-stranded DNA binding);GO:0003723(RNA binding);GO:0000724(double-strand break repair via homologous recombination);GO:0006281(DNA repair);GO:0006974(cellular response to DNA damage stimulus);GO:0007093(mitotic cell cycle checkpoint);GO:0010212(response to ionizing radiation);GO:0000784(nuclear chromosome, telomeric region);GO:0005634(nucleus);GO:0005654(nu…	NA	NA	NA	nucleic acid binding protein 1 [Source:MGI Symbol;Acc:MGI:1923258]	4.68608	0.776787	6.03264	2.59279	0.00099119	0.0183223	up	yes
MSTRG.4559	Klf6	ENSMUST00000000080	GO:0000978(RNA polymerase II core promoter proximal region sequence-specific DNA binding);GO:0001077(transcriptional activator activity, RNA polymerase II core promoter proximal region sequence-specific binding);GO:0003676(nucleic acid binding);GO:0046872(metal ion binding);GO:0045944(positive regulation of transcription from RNA polymerase II promoter);GO:0001650(fibrillar center);GO:0005634(nuc…	NA	NA	NA	Kruppel-like factor 6 [Source:MGI Symbol;Acc:MGI:1346318]	89.83	14.9006	6.02861	2.59183	0.000557081	0.012014	up	yes
MSTRG.16079	Zfp235	ENSMUST00000205680;ENSMUST00000205834;ENSMUST00000056549	GO:0005622(intracellular);GO:0005575(cellular_component);GO:0006355(regulation of transcription, DNA-templated);GO:0003676(nucleic acid binding);GO:0003700(transcription factor activity, sequence-specific DNA binding);GO:0046872(metal ion binding);GO:0046872(metal ion binding)	NA	NA	NA	zinc finger protein 235 [Source:MGI Symbol;Acc:MGI:1929117]	3.15697	0.523856	6.0264	2.5913	0.00195431	0.0291785	up	yes
MSTRG.18125	Cnep1r1	ENSMUST00000095214;ENSMUST00000131891;ENSMUST00000127490;ENSMUST00000128290;ENSMUST00000121097	GO:0003674(molecular_function);GO:0006629(lipid metabolic process);GO:0010867(positive regulation of triglyceride biosynthetic process);GO:0034504(protein localization to nucleus);GO:0035307(positive regulation of protein dephosphorylation);GO:0005634(nucleus);GO:0005737(cytoplasm);GO:0005829(cytosol);GO:0016020(membrane);GO:0016021(integral component of membrane);GO:0031965(nuclear membrane);GO:…	NA	NA	NA	CTD nuclear envelope phosphatase 1 regulatory subunit 1 [Source:MGI Symbol;Acc:MGI:1921981]	10.8086	1.79878	6.00885	2.58709	0.00114659	0.0200719	up	yes
MSTRG.9156	Dusp5	ENSMUST00000038287	GO:0004721(phosphoprotein phosphatase activity);GO:0004725(protein tyrosine phosphatase activity);GO:0008138(protein tyrosine/serine/threonine phosphatase activity);GO:0016787(hydrolase activity);GO:0016791(phosphatase activity);GO:0017017(MAP kinase tyrosine/serine/threonine phosphatase activity);GO:0000188(inactivation of MAPK activity);GO:0001706(endoderm formation);GO:0006470(protein dephosph…	04010(MAPK signaling pathway)	NA	NA	dual specificity phosphatase 5 [Source:MGI Symbol;Acc:MGI:2685183]	69.8788	11.6447	6.0009	2.58518	0.000633366	0.0132452	up	yes
MSTRG.6220	Grina	ENSMUST00000023225	GO:0044325(ion channel binding);GO:0032469(endoplasmic reticulum calcium ion homeostasis);GO:1902236(negative regulation of endoplasmic reticulum stress-induced intrinsic apoptotic signaling pathway);GO:0005783(endoplasmic reticulum);GO:0005794(Golgi apparatus);GO:0016020(membrane);GO:0016021(integral component of membrane)	NA	NA	NA	glutamate receptor, ionotropic, N-methyl D-aspartate-associated protein 1 (glutamate binding) [Source:MGI Symbol;Acc:MGI:1913418]	119.513	19.961	5.98734	2.58192	0.000607238	0.0128066	up	yes
MSTRG.15013	Akr1b3	ENSMUST00000126991;ENSMUST00000102980;ENSMUST00000201392;ENSMUST00000142761;ENSMUST00000136559	GO:0004032(alditol:NADP+ 1-oxidoreductase activity);GO:0016491(oxidoreductase activity);GO:0043795(glyceraldehyde oxidoreductase activity);GO:0001894(tissue homeostasis);GO:0003091(renal water homeostasis);GO:0005996(monosaccharide metabolic process);GO:0006061(sorbitol biosynthetic process);GO:0009414(response to water deprivation);GO:0010033(response to organic substance);GO:0018931(naphthalene…	00040(Pentose and glucuronate interconversions);00051(Fructose and mannose metabolism);00052(Galactose metabolism);00561(Glycerolipid metabolism);00561(Glycerolipid metabolism)	NA	NA	aldo-keto reductase family 1, member B3 (aldose reductase) [Source:MGI Symbol;Acc:MGI:1353494]	314.976	52.8155	5.96371	2.57621	0.000569353	0.0122574	up	yes
MSTRG.3992	Id2	ENSMUST00000020974	GO:0005737(cytoplasm);GO:0005515(protein binding);GO:0044325(ion channel binding);GO:0046983(protein dimerization activity);GO:0000122(negative regulation of transcription from RNA polymerase II promoter);GO:0001656(metanephros development);GO:0001779(natural killer cell differentiation);GO:0001966(thigmotaxis);GO:0002521(leukocyte differentiation);GO:0003149(membranous septum morphogenesis);GO:0…	04350(TGF-beta signaling pathway);04390(Hippo signaling pathway);04550(Signaling pathways regulating pluripotency of stem cells);05202(Transcriptional misregulation in cancers)	NA	NA	inhibitor of DNA binding 2 [Source:MGI Symbol;Acc:MGI:96397]	244.784	41.1151	5.95363	2.57377	0.0006193	0.0130168	up	yes
MSTRG.20055	Xlr4b	ENSMUST00000069077;MSTRG.20055.6;ENSMUST00000081827;ENSMUST00000114506;MSTRG.20055.7;ENSMUST00000127701;ENSMUST00000124904;ENSMUST00000156188;ENSMUST00000142237;MSTRG.20055.8	GO:0003674(molecular_function);GO:0007286(spermatid development);GO:0051965(positive regulation of synapse assembly);GO:0061003(positive regulation of dendritic spine morphogenesis);GO:0005634(nucleus);GO:0005634(nucleus)	NA	NA	NA	X-linked lymphocyte-regulated 4B [Source:MGI Symbol;Acc:MGI:1350975]	26.7982	4.50532	5.94811	2.57243	0.000953687	0.0177878	up	yes
MSTRG.3533	Gjc1	MSTRG.3533.1	NA	NA	NA	NA		8.61015	1.45082	5.93469	2.56917	0.00959873	0.0864025	up	yes
MSTRG.5959	Ptger4	ENSMUST00000120563;ENSMUST00000133966	GO:0004871(signal transducer activity);GO:0004930(G-protein coupled receptor activity);GO:0004955(prostaglandin receptor activity);GO:0004957(prostaglandin E receptor activity);GO:0006955(immune response);GO:0007165(signal transduction);GO:0007186(G-protein coupled receptor signaling pathway);GO:0007188(adenylate cyclase-modulating G-protein coupled receptor signaling pathway);GO:0007189(adenylat…	04080(Neuroactive ligand-receptor interaction);04750(Inflammatory mediator regulation of TRP channels);05200(Pathways in cancer);05200(Pathways in cancer)	NA	NA	prostaglandin E receptor 4 (subtype EP4) [Source:MGI Symbol;Acc:MGI:104311]	1.79325	0.303141	5.91556	2.56451	0.00330469	0.0422769	up	yes
MSTRG.5729	Stmn4	MSTRG.5729.1;ENSMUST00000118426;ENSMUST00000074523;ENSMUST00000121955;MSTRG.5729.2;ENSMUST00000134440;MSTRG.5729.5	GO:0015631(tubulin binding);GO:0007019(microtubule depolymerization);GO:0031110(regulation of microtubule polymerization or depolymerization);GO:0031175(neuron projection development);GO:0051493(regulation of cytoskeleton organization);GO:0005737(cytoplasm);GO:0005794(Golgi apparatus);GO:0030424(axon);GO:0030426(growth cone);GO:0042995(cell projection);GO:0043005(neuron projection);GO:0043005(neu…	NA	NA	NA	stathmin-like 4 [Source:MGI Symbol;Acc:MGI:1931224]	112.187	18.9749	5.91236	2.56373	0.000724834	0.0145694	up	yes
ENSMUSG00000036478	Btg1	ENSMUST00000038377	GO:0019899(enzyme binding);GO:0006479(protein methylation);GO:0006979(response to oxidative stress);GO:0007283(spermatogenesis);GO:0008285(negative regulation of cell proliferation);GO:0043085(positive regulation of catalytic activity);GO:0043434(response to peptide hormone);GO:0045603(positive regulation of endothelial cell differentiation);GO:0045663(positive regulation of myoblast differentiat…	03018(RNA degradation)	NA	NA	B cell translocation gene 1, anti-proliferative [Source:MGI Symbol;Acc:MGI:88215]	2.26311	0.382925	5.91006	2.56317	0.00350643	0.0442417	up	yes
ENSMUSG00000054509	Parp4	ENSMUST00000161553;ENSMUST00000162312	GO:0070062(extracellular exosome);GO:0016020(membrane);GO:0005876(spindle microtubule);GO:0005829(cytosol);GO:0005819(spindle);GO:0005737(cytoplasm);GO:0005634(nucleus);GO:0008219(cell death);GO:0006954(inflammatory response);GO:0006471(protein ADP-ribosylation);GO:0006464(cellular protein modification process);GO:0019899(enzyme binding);GO:0016757(transferase activity, transferring glycosyl grou…	03410(Base excision repair);03410(Base excision repair)	NA	NA	poly (ADP-ribose) polymerase family, member 4 [Source:MGI Symbol;Acc:MGI:2685589]	1.65817	0.281072	5.89944	2.56058	0.00289449	0.0385374	up	yes
MSTRG.12172	3110043O21Rik	ENSMUST00000108127;ENSMUST00000084724;ENSMUST00000108126	GO:0005515(protein binding);GO:0017137(Rab GTPase binding);GO:0006897(endocytosis);GO:0006914(autophagy);GO:0005576(extracellular region);GO:0005615(extracellular space);GO:0005634(nucleus);GO:0005737(cytoplasm);GO:0005764(lysosome);GO:0005768(endosome);GO:0005776(autophagosome);GO:0031410(cytoplasmic vesicle);GO:0031410(cytoplasmic vesicle)	NA	NA	NA	RIKEN cDNA 3110043O21 gene [Source:MGI Symbol;Acc:MGI:1920455]	10.4606	1.77604	5.88982	2.55822	0.00101498	0.0186004	up	yes
MSTRG.9838	Rbm43	ENSMUST00000102767;MSTRG.9838.4;ENSMUST00000152800;ENSMUST00000102768	GO:0000166(nucleotide binding);GO:0003674(molecular_function);GO:0003676(nucleic acid binding);GO:0003723(RNA binding);GO:0008150(biological_process);GO:0005575(cellular_component);GO:0005575(cellular_component)	NA	NA	NA	RNA binding motif protein 43 [Source:MGI Symbol;Acc:MGI:1918934]	14.6962	2.49549	5.88912	2.55805	0.00112361	0.0197978	up	yes
MSTRG.8499	Gramd3	ENSMUST00000070166	GO:0042802(identical protein binding);GO:0005881(cytoplasmic microtubule);GO:0016020(membrane);GO:0016021(integral component of membrane)	NA	NA	NA	GRAM domain containing 3 [Source:MGI Symbol;Acc:MGI:1914815]	20.9929	3.58489	5.85594	2.5499	0.000960418	0.0178666	up	yes
MSTRG.11638	Dclre1b	ENSMUST00000063502;ENSMUST00000147894;ENSMUST00000029435;ENSMUST00000106832;ENSMUST00000198835	GO:0000784(nuclear chromosome, telomeric region);GO:0003684(damaged DNA binding);GO:0004518(nuclease activity);GO:0004527(exonuclease activity);GO:0005515(protein binding);GO:0008409(5'-3' exonuclease activity);GO:0016787(hydrolase activity);GO:0035312(5'-3' exodeoxyribonuclease activity);GO:0042803(protein homodimerization activity);GO:0000075(cell cycle checkpoint);GO:0000723(telomere maintenan…	NA	NA	NA	DNA cross-link repair 1B [Source:MGI Symbol;Acc:MGI:2156057]	2.26612	0.388395	5.83459	2.54463	0.00260655	0.0357775	up	yes
MSTRG.2235	RP23-413G8.2	MSTRG.2235.3;ENSMUST00000217853;MSTRG.2235.4;ENSMUST00000220251	NA	NA	NA	NA		39.9671	6.85172	5.83315	2.54428	0.000881791	0.0167486	up	yes
MSTRG.13946		MSTRG.13946.1	NA	NA	NA	NA		18.8329	3.23193	5.82715	2.54279	0.00280403	0.0377375	up	yes
MSTRG.5145		MSTRG.5145.1	NA	NA	NA	NA		10.3946	1.78474	5.82415	2.54205	0.00722688	0.0729264	up	yes
MSTRG.12321		MSTRG.12321.1	NA	NA	NA	NA		57.1183	9.81183	5.82137	2.54136	0.000931534	0.0174745	up	yes
MSTRG.15194	Tigd2	ENSMUST00000062626	GO:0003674(molecular_function);GO:0003676(nucleic acid binding);GO:0003677(DNA binding);GO:0008150(biological_process);GO:0005575(cellular_component);GO:0005634(nucleus)	NA	NA	NA	tigger transposable element derived 2 [Source:MGI Symbol;Acc:MGI:1915390]	46.5137	8.01782	5.80129	2.53637	0.000793302	0.0154943	up	yes
MSTRG.16164	Gm44710	MSTRG.16164.1	NA	NA	NA	NA		7.72937	1.33499	5.78982	2.53352	0.00620187	0.0657335	up	yes
MSTRG.19308		MSTRG.19308.1	NA	NA	NA	NA		25.485	4.40969	5.77933	2.5309	0.00150901	0.0241248	up	yes
ENSMUSG00000037997	Parp11	ENSMUST00000039680;ENSMUST00000112193;ENSMUST00000136945;ENSMUST00000134018	GO:0003950(NAD+ ADP-ribosyltransferase activity);GO:0016740(transferase activity);GO:0016757(transferase activity, transferring glycosyl groups);GO:0006810(transport);GO:0006998(nuclear envelope organization);GO:0007283(spermatogenesis);GO:0015031(protein transport);GO:0030154(cell differentiation);GO:0051028(mRNA transport);GO:0005634(nucleus);GO:0005635(nuclear envelope);GO:0005643(nuclear pore…	NA	NA	NA	poly (ADP-ribose) polymerase family, member 11 [Source:MGI Symbol;Acc:MGI:2141505]	2.07723	0.360329	5.76481	2.52727	0.00346269	0.0437574	up	yes
MSTRG.13117	Ubiad1	ENSMUST00000051633;ENSMUST00000156686	GO:0004659(prenyltransferase activity);GO:0016209(antioxidant activity);GO:0016740(transferase activity);GO:0016765(transferase activity, transferring alkyl or aryl (other than methyl) groups);GO:0001885(endothelial cell development);GO:0006744(ubiquinone biosynthetic process);GO:0009234(menaquinone biosynthetic process);GO:0032194(ubiquinone biosynthetic process via 3,4-dihydroxy-5-polyprenylben…	NA	NA	NA	UbiA prenyltransferase domain containing 1 [Source:MGI Symbol;Acc:MGI:1918957]	10.0046	1.74196	5.74331	2.52188	0.00164417	0.0256917	up	yes
MSTRG.17345	Rnh1	ENSMUST00000210314;ENSMUST00000167493;ENSMUST00000106033	GO:0008428(ribonuclease inhibitor activity);GO:0043086(negative regulation of catalytic activity);GO:0045765(regulation of angiogenesis);GO:0005654(nucleoplasm);GO:0005737(cytoplasm);GO:0005829(cytosol);GO:0032311(angiogenin-PRI complex);GO:0070062(extracellular exosome);GO:0070062(extracellular exosome)	NA	NA	NA	ribonuclease/angiogenin inhibitor 1 [Source:MGI Symbol;Acc:MGI:1195456]	73.3267	12.787	5.73446	2.51966	0.000839105	0.0162105	up	yes
MSTRG.8204	Gm5819	MSTRG.8204.1	NA	NA	NA	NA		33.1446	5.78669	5.72774	2.51797	0.00395131	0.0480266	up	yes
MSTRG.5461	Mmrn2	MSTRG.5461.1	NA	NA	NA	NA		23.7342	4.14831	5.72142	2.51637	0.00121255	0.0208908	up	yes
MSTRG.12067	Gem	ENSMUST00000108304;MSTRG.12067.1;ENSMUST00000029868	GO:0000166(nucleotide binding);GO:0000287(magnesium ion binding);GO:0003924(GTPase activity);GO:0005515(protein binding);GO:0005525(GTP binding);GO:0019003(GDP binding);GO:0007067(mitotic nuclear division);GO:0007165(signal transduction);GO:0007264(small GTPase mediated signal transduction);GO:0051276(chromosome organization);GO:0051310(metaphase plate congression);GO:0005634(nucleus);GO:0005886(…	NA	NA	NA	GTP binding protein (gene overexpressed in skeletal muscle) [Source:MGI Symbol;Acc:MGI:99844]	60.2484	10.5376	5.71747	2.51538	0.000919524	0.0173328	up	yes
MSTRG.8993	March5	ENSMUST00000024078;ENSMUST00000112391;MSTRG.8993.1;ENSMUST00000148105	GO:0016021(integral component of membrane);GO:0016020(membrane);GO:0005789(endoplasmic reticulum membrane);GO:0005783(endoplasmic reticulum);GO:0005741(mitochondrial outer membrane);GO:0005739(mitochondrion);GO:0090344(negative regulation of cell aging);GO:0090141(positive regulation of mitochondrial fission);GO:0090140(regulation of mitochondrial fission);GO:0070585(protein localization to mitoc…	NA	K13452	EC:6.3.2.-	membrane-associated ring finger (C3HC4) 5 [Source:MGI Symbol;Acc:MGI:1915207]	194.503	34.0217	5.71704	2.51527	0.000798594	0.0155488	up	yes
MSTRG.19878		MSTRG.19878.1	NA	NA	NA	NA		9.58821	1.67979	5.708	2.51299	0.00432281	0.0513103	up	yes
ENSMUSG00000092490	Gm20482	ENSMUST00000172746	NA	NA	NA	NA	predicted gene 20482 [Source:MGI Symbol;Acc:MGI:5141947]	3.44579	0.604421	5.70097	2.51121	0.00694389	0.0712868	up	yes
MSTRG.13106	C230088H06Rik	MSTRG.13106.1	NA	NA	NA	NA		7.80036	1.37051	5.69158	2.50883	0.00524468	0.0587477	up	yes
MSTRG.10195	Pax6os1	MSTRG.10195.1	NA	NA	NA	NA		14.4989	2.55209	5.68119	2.50619	0.0071666	0.072623	up	yes
MSTRG.20272	Rbm41	ENSMUST00000113011;ENSMUST00000138635;MSTRG.20272.2	GO:0003676(nucleic acid binding);GO:0000166(nucleotide binding);GO:0003723(RNA binding);GO:0030626(U12 snRNA binding);GO:0097157(pre-mRNA intronic binding);GO:0000398(mRNA splicing, via spliceosome);GO:0032502(developmental process);GO:0005689(U12-type spliceosomal complex);GO:0005689(U12-type spliceosomal complex)	NA	NA	NA	RNA binding motif protein 41 [Source:MGI Symbol;Acc:MGI:2444923]	2.19549	0.387171	5.67059	2.5035	0.00272256	0.0369211	up	yes
MSTRG.802	Rab3gap1	MSTRG.802.1	NA	NA	NA	NA		27.3508	4.82357	5.67025	2.50341	0.00784082	0.0763607	up	yes
ENSMUSG00000108621	Gm37494	ENSMUST00000188038;ENSMUST00000191302	NA	NA	NA	NA	predicted gene, 37494 [Source:MGI Symbol;Acc:MGI:5610722]	2.34526	0.415036	5.65074	2.49844	0.00132609	0.0219344	up	yes
MSTRG.4888	2010111I01Rik	MSTRG.4888.3;ENSMUST00000091560;ENSMUST00000159152	GO:0005730(nucleolus);GO:0006508(proteolysis);GO:0070006(metalloaminopeptidase activity);GO:0008270(zinc ion binding);GO:0008237(metallopeptidase activity);GO:0004177(aminopeptidase activity);GO:0004177(aminopeptidase activity)	NA	K01254	EC:3.3.2.6	RIKEN cDNA 2010111I01 gene [Source:MGI Symbol;Acc:MGI:1919311]	6.73734	1.19315	5.6467	2.49741	0.00135109	0.0221683	up	yes
MSTRG.722		MSTRG.722.1	NA	NA	NA	NA		20.7425	3.67583	5.64294	2.49645	0.00784225	0.0763607	up	yes
MSTRG.16684	Mfge8	ENSMUST00000205526;ENSMUST00000205929;ENSMUST00000107409;ENSMUST00000206338;ENSMUST00000032825	GO:0031012(extracellular matrix);GO:0001786(phosphatidylserine binding);GO:0005178(integrin binding);GO:0008429(phosphatidylethanolamine binding);GO:0001525(angiogenesis);GO:0006910(phagocytosis, recognition);GO:0006911(phagocytosis, engulfment);GO:0007155(cell adhesion);GO:0007338(single fertilization);GO:0050766(positive regulation of phagocytosis);GO:2000427(positive regulation of apoptotic ce…	NA	NA	NA	milk fat globule-EGF factor 8 protein [Source:MGI Symbol;Acc:MGI:102768]	4.48965	0.798216	5.6246	2.49175	0.00295441	0.0390837	up	yes
MSTRG.20458		MSTRG.20458.1	NA	NA	NA	NA		17.9726	3.19935	5.6176	2.48995	0.00473789	0.05485	up	yes
MSTRG.411		MSTRG.411.1	NA	NA	NA	NA		10.0731	1.79314	5.61758	2.48995	0.0024608	0.0344235	up	yes
MSTRG.17616	6820431F20Rik	MSTRG.17616.3;ENSMUST00000153748;ENSMUST00000150051	NA	NA	NA	NA	RIKEN cDNA 6820431F20 gene [Source:MGI Symbol;Acc:MGI:3694236]	50.0753	8.92431	5.61111	2.48829	0.000968916	0.0179908	up	yes
MSTRG.11973	Pigk	MSTRG.11973.1	NA	NA	NA	NA		11.743	2.09436	5.60697	2.48722	0.00618818	0.0656444	up	yes
MSTRG.17575	Cln8	ENSMUST00000027554	GO:0016021(integral component of membrane);GO:0016020(membrane);GO:0006644(phospholipid metabolic process);GO:0006672(ceramide metabolic process);GO:0007399(nervous system development);GO:0008203(cholesterol metabolic process);GO:0005783(endoplasmic reticulum);GO:0005793(endoplasmic reticulum-Golgi intermediate compartment);GO:0005515(protein binding);GO:0001306(age-dependent response to oxidativ…	NA	NA	NA	ceroid-lipofuscinosis, neuronal 8 [Source:MGI Symbol;Acc:MGI:1349447]	9.04291	1.62326	5.57083	2.47789	0.00123793	0.0211103	up	yes
ENSMUSG00000048796	Cyb561d1	ENSMUST00000155099	GO:0016021(integral component of membrane);GO:0016020(membrane);GO:0005575(cellular_component);GO:0055114(oxidation-reduction process);GO:0008150(biological_process);GO:0046872(metal ion binding);GO:0003674(molecular_function)	NA	NA	NA	cytochrome b-561 domain containing 1 [Source:MGI Symbol;Acc:MGI:1919273]	1.10804	0.19911	5.56498	2.47638	0.0145875	0.112885	up	yes
MSTRG.6826		MSTRG.6826.1	NA	NA	NA	NA		9.88011	1.78106	5.54731	2.47179	0.00298796	0.0393599	up	yes
MSTRG.19945	Il13ra1	ENSMUST00000033418	GO:0004896(cytokine receptor activity);GO:0019221(cytokine-mediated signaling pathway);GO:0016020(membrane);GO:0016021(integral component of membrane)	04060(Cytokine-cytokine receptor interaction);04630(Jak-STAT signaling pathway)	NA	NA	interleukin 13 receptor, alpha 1 [Source:MGI Symbol;Acc:MGI:105052]	5.75952	1.03971	5.53953	2.46976	0.00206522	0.0304319	up	yes
MSTRG.20123		MSTRG.20123.1	NA	NA	NA	NA		9.365	1.69343	5.5302	2.46733	0.00753696	0.0748394	up	yes
MSTRG.12251	Creb3	ENSMUST00000102944;ENSMUST00000159923;ENSMUST00000138623;ENSMUST00000132631	GO:0000977(RNA polymerase II regulatory region sequence-specific DNA binding);GO:0000978(RNA polymerase II core promoter proximal region sequence-specific DNA binding);GO:0000982(transcription factor activity, RNA polymerase II core promoter proximal region sequence-specific binding);GO:0001077(transcriptional activator activity, RNA polymerase II core promoter proximal region sequence-specific b…	04022(cGMP - PKG signaling pathway);04024(cAMP signaling pathway);04151(PI3K-Akt signaling pathway);04152(AMPK signaling pathway);04261(Adrenergic signaling in cardiomyocytes);04668(TNF signaling pathway);04725(Cholinergic synapse);04728(Dopaminergic synapse);04911(Insulin secretion);04915(Estrogen signaling pathway);04916(Melanogenesis);04918(Thyroid hormone synthesis);04922(Glucagon signaling p…	NA	NA	cAMP responsive element binding protein 3 [Source:MGI Symbol;Acc:MGI:99946]	17.4344	3.15538	5.5253	2.46605	0.00187342	0.028208	up	yes
MSTRG.17429	Oat	ENSMUST00000084500	GO:0003824(catalytic activity);GO:0004587(ornithine-oxo-acid transaminase activity);GO:0008483(transaminase activity);GO:0016740(transferase activity);GO:0030170(pyridoxal phosphate binding);GO:0042802(identical protein binding);GO:0034214(protein hexamerization);GO:0055129(L-proline biosynthetic process);GO:0005654(nucleoplasm);GO:0005737(cytoplasm);GO:0005739(mitochondrion);GO:0005759(mitochond…	00330(Arginine and proline metabolism)	K00819	EC:2.6.1.13	ornithine aminotransferase [Source:MGI Symbol;Acc:MGI:97394]	110.057	19.9282	5.52269	2.46537	0.00105968	0.0190222	up	yes
MSTRG.6869	Lpp	MSTRG.6869.1	NA	NA	NA	NA		85.0482	15.4682	5.49825	2.45897	0.00120321	0.0207875	up	yes
MSTRG.15978	Zfp551	ENSMUST00000080348	GO:0005634(nucleus);GO:0005622(intracellular);GO:0006355(regulation of transcription, DNA-templated);GO:0046872(metal ion binding);GO:0003676(nucleic acid binding)	NA	NA	NA	zinc fingr protein 551 [Source:MGI Symbol;Acc:MGI:3588205]	4.626	0.84212	5.49328	2.45767	0.0037054	0.0460745	up	yes
MSTRG.4180	Frmd6	MSTRG.4180.1;ENSMUST00000057859	GO:0005200(structural constituent of cytoskeleton);GO:0005515(protein binding);GO:0003383(apical constriction);GO:0031032(actomyosin structure organization);GO:0032970(regulation of actin filament-based process);GO:0034613(cellular protein localization);GO:0005737(cytoplasm);GO:0005856(cytoskeleton);GO:0005886(plasma membrane);GO:0016020(membrane);GO:0043296(apical junction complex)	04390(Hippo signaling pathway)	NA	NA	FERM domain containing 6 [Source:MGI Symbol;Acc:MGI:2442579]	27.9575	5.11498	5.46581	2.45043	0.0012301	0.0210473	up	yes
MSTRG.4574	Dip2c	MSTRG.4574.1	NA	NA	NA	NA		50.0243	9.16027	5.46101	2.44917	0.00266552	0.0363458	up	yes
MSTRG.5511	Gm1821	ENSMUST00000111388;MSTRG.5511.1;MSTRG.5511.2	NA	NA	NA	NA	predicted gene 1821 [Source:MGI Symbol;Acc:MGI:3037679]	234.265	42.9656	5.45237	2.44688	0.00114066	0.0200415	up	yes
MSTRG.145	Neurl3	ENSMUST00000056946;ENSMUST00000188666;MSTRG.145.1	GO:0008270(zinc ion binding);GO:0016740(transferase activity);GO:0046872(metal ion binding);GO:0061630(ubiquitin protein ligase activity);GO:0016567(protein ubiquitination);GO:0005575(cellular_component);GO:0005575(cellular_component)	NA	NA	NA	neuralized E3 ubiquitin protein ligase 3 [Source:MGI Symbol;Acc:MGI:2429944]	34.8326	6.38903	5.45194	2.44677	0.0012491	0.0211394	up	yes
MSTRG.7673	H2-DMa	ENSMUST00000173907;ENSMUST00000042121	GO:0023026(MHC class II protein complex binding);GO:0002376(immune system process);GO:0002503(peptide antigen assembly with MHC class II protein complex);GO:0002504(antigen processing and presentation of peptide or polysaccharide antigen via MHC class II);GO:0006955(immune response);GO:0019882(antigen processing and presentation);GO:0009986(cell surface);GO:0016020(membrane);GO:0016021(integral c…	04145(Phagosome);04514(Cell adhesion molecules (CAMs));04612(Antigen processing and presentation);04672(Intestinal immune network for IgA production);04940(Type I diabetes mellitus);05140(Leishmaniasis);05145(Toxoplasmosis);05150(Staphylococcus aureus infection);05152(Tuberculosis);05164(Influenza A);05166(HTLV-I infection);05168(Herpes simplex infection);05310(Asthma);05320(Autoimmune thyroid di…	NA	NA	histocompatibility 2, class II, locus DMa [Source:MGI Symbol;Acc:MGI:95921]	5.00084	0.917485	5.4506	2.44641	0.00814916	0.0779884	up	yes
MSTRG.20097	Fundc2	MSTRG.20097.2;ENSMUST00000123540;ENSMUST00000033541	GO:0003674(molecular_function);GO:0000422(mitophagy);GO:0005634(nucleus);GO:0005739(mitochondrion);GO:0031307(integral component of mitochondrial outer membrane);GO:0031307(integral component of mitochondrial outer membrane)	NA	NA	NA	FUN14 domain containing 2 [Source:MGI Symbol;Acc:MGI:1914641]	13.5123	2.48227	5.44354	2.44454	0.00193659	0.0289486	up	yes
MSTRG.1365	Slc30a1	ENSMUST00000044954	GO:0005385(zinc ion transmembrane transporter activity);GO:0008324(cation transmembrane transporter activity);GO:0019855(calcium channel inhibitor activity);GO:0006812(cation transport);GO:0006829(zinc II ion transport);GO:0046929(negative regulation of neurotransmitter secretion);GO:0055085(transmembrane transport);GO:0070509(calcium ion import);GO:0070574(cadmium ion transmembrane transport);GO…	04978(Mineral absorption)	NA	NA	solute carrier family 30 (zinc transporter), member 1 [Source:MGI Symbol;Acc:MGI:1345281]	57.8483	10.6457	5.43397	2.44201	0.00114706	0.0200719	up	yes
MSTRG.14817		MSTRG.14817.1	NA	NA	NA	NA		7.0786	1.30275	5.43359	2.44191	0.0230912	0.151927	up	yes
MSTRG.4370		MSTRG.4370.1	NA	NA	NA	NA		10.3288	1.90229	5.42965	2.44086	0.00289445	0.0385374	up	yes
ENSMUSG00000037369	Kdm6a	ENSMUST00000052368	GO:0000978(RNA polymerase II core promoter proximal region sequence-specific DNA binding);GO:0005515(protein binding);GO:0016491(oxidoreductase activity);GO:0031490(chromatin DNA binding);GO:0042802(identical protein binding);GO:0046872(metal ion binding);GO:0051213(dioxygenase activity);GO:0071558(histone demethylase activity (H3-K27 specific));GO:0001701(in utero embryonic development);GO:00018…	05202(Transcriptional misregulation in cancers)	K11447	EC:1.14.11.-	lysine (K)-specific demethylase 6A [Source:MGI Symbol;Acc:MGI:1095419]	0.662483	0.122283	5.41762	2.43766	0.00873384	0.0813282	up	yes
MSTRG.19960	Ndufa1	ENSMUST00000016571	GO:0055114(oxidation-reduction process);GO:0005739(mitochondrion);GO:0005743(mitochondrial inner membrane);GO:0005747(mitochondrial respiratory chain complex I);GO:0005829(cytosol);GO:0016020(membrane);GO:0016021(integral component of membrane);GO:0031966(mitochondrial membrane);GO:0070469(respiratory chain)	00190(Oxidative phosphorylation);04932(Non-alcoholic fatty liver disease (NAFLD));05010(Alzheimer's disease);05012(Parkinson's disease);05016(Huntington's disease)	NA	NA	NADH dehydrogenase (ubiquinone) 1 alpha subcomplex, 1 [Source:MGI Symbol;Acc:MGI:1929511]	17.5239	3.24917	5.39335	2.43118	0.00655365	0.0682392	up	yes
ENSMUSG00000078902	Gm14443	ENSMUST00000109054	GO:0005622(intracellular);GO:0005575(cellular_component);GO:0006355(regulation of transcription, DNA-templated);GO:0046872(metal ion binding);GO:0003700(transcription factor activity, sequence-specific DNA binding);GO:0003676(nucleic acid binding)	NA	NA	NA	predicted gene 14443 [Source:MGI Symbol;Acc:MGI:3652324]	1.11988	0.208066	5.38232	2.42823	0.016233	0.120964	up	yes
MSTRG.4148	Mgat2	ENSMUST00000060579	GO:0008455(alpha-1,6-mannosylglycoprotein 2-beta-N-acetylglucosaminyltransferase activity);GO:0016740(transferase activity);GO:0016757(transferase activity, transferring glycosyl groups);GO:0030246(carbohydrate binding);GO:0006486(protein glycosylation);GO:0006487(protein N-linked glycosylation);GO:0009312(oligosaccharide biosynthetic process);GO:0018279(protein N-linked glycosylation via asparag…	00510(N-Glycan biosynthesis)	K00696;K00736	EC:2.4.1.14;EC:2.4.1.143	mannoside acetylglucosaminyltransferase 2 [Source:MGI Symbol;Acc:MGI:2384966]	167.575	31.1365	5.38195	2.42813	0.00120542	0.0207968	up	yes
MSTRG.6089	Cthrc1	ENSMUST00000067072;ENSMUST00000144800;ENSMUST00000132192	GO:0005109(frizzled binding);GO:0005515(protein binding);GO:0017147(Wnt-protein binding);GO:0016477(cell migration);GO:0032092(positive regulation of protein binding);GO:0033690(positive regulation of osteoblast proliferation);GO:0043932(ossification involved in bone remodeling);GO:0045669(positive regulation of osteoblast differentiation);GO:0060071(Wnt signaling pathway, planar cell polarity pa…	NA	NA	NA	collagen triple helix repeat containing 1 [Source:MGI Symbol;Acc:MGI:1915838]	112.556	20.9168	5.38113	2.42791	0.00134162	0.0220737	up	yes
ENSMUSG00000071064	Zfp827	ENSMUST00000098614;ENSMUST00000087927	GO:0003676(nucleic acid binding);GO:0003677(DNA binding);GO:0046872(metal ion binding);GO:0006351(transcription, DNA-templated);GO:0006355(regulation of transcription, DNA-templated);GO:0008150(biological_process);GO:0005634(nucleus);GO:0005634(nucleus)	NA	NA	NA	zinc finger protein 827 [Source:MGI Symbol;Acc:MGI:2444807]	0.607144	0.113223	5.36235	2.42287	0.0145875	0.112885	up	yes
ENSMUSG00000050931	Sgms2	ENSMUST00000090246	GO:0002950(ceramide phosphoethanolamine synthase activity);GO:0016301(kinase activity);GO:0016740(transferase activity);GO:0033188(sphingomyelin synthase activity);GO:0047493(ceramide cholinephosphotransferase activity);GO:0006629(lipid metabolic process);GO:0006665(sphingolipid metabolic process);GO:0006686(sphingomyelin biosynthetic process);GO:0016310(phosphorylation);GO:0046513(ceramide biosy…	00600(Sphingolipid metabolism);04071(Sphingolipid signaling pathway)	NA	NA	sphingomyelin synthase 2 [Source:MGI Symbol;Acc:MGI:1921692]	3.03701	0.56739	5.3526	2.42024	0.00341183	0.0433351	up	yes
MSTRG.12404		MSTRG.12404.1	NA	NA	NA	NA		18.237	3.41253	5.34415	2.41796	0.00924522	0.0842584	up	yes
ENSMUSG00000042613	Pbxip1	ENSMUST00000038942	GO:0003674(molecular_function);GO:0003714(transcription corepressor activity);GO:0008150(biological_process);GO:0030154(cell differentiation);GO:0045892(negative regulation of transcription, DNA-templated);GO:0005634(nucleus);GO:0005737(cytoplasm);GO:0005856(cytoskeleton);GO:0005874(microtubule);GO:0016021(integral component of membrane);GO:0016020(membrane)	NA	NA	NA	pre B cell leukemia transcription factor interacting protein 1 [Source:MGI Symbol;Acc:MGI:2441670]	1.06548	0.1998	5.33272	2.41487	0.012425	0.100681	up	yes
MSTRG.113	Gm7846	ENSMUST00000145844	NA	NA	NA	NA	predicted gene 7846 [Source:MGI Symbol;Acc:MGI:3645212]	38.5613	7.23266	5.33156	2.41456	0.00545834	0.0602698	up	yes
MSTRG.9216	Zfp950	ENSMUST00000143264;ENSMUST00000127290;ENSMUST00000180544	GO:0003674(molecular_function);GO:0003676(nucleic acid binding);GO:0001570(vasculogenesis);GO:0001822(kidney development);GO:0006355(regulation of transcription, DNA-templated);GO:0006807(nitrogen compound metabolic process);GO:0009791(post-embryonic development);GO:0014909(smooth muscle cell migration);GO:0030097(hemopoiesis);GO:0035264(multicellular organism growth);GO:0048008(platelet-derived …	NA	NA	NA	zinc finger protein 950 [Source:MGI Symbol;Acc:MGI:2652824]	1.37632	0.25816	5.33128	2.41448	0.00398525	0.0483271	up	yes
MSTRG.19979		MSTRG.19979.1	NA	NA	NA	NA		22.0151	4.13296	5.32673	2.41325	0.00959873	0.0864025	up	yes
MSTRG.1023	Tor1aip2	ENSMUST00000111757;ENSMUST00000097526;ENSMUST00000065648;ENSMUST00000125371;ENSMUST00000131359;ENSMUST00000111754;ENSMUST00000060404	GO:0001671(ATPase activator activity);GO:0005515(protein binding);GO:0051117(ATPase binding);GO:0007029(endoplasmic reticulum organization);GO:0032781(positive regulation of ATPase activity);GO:0090435(protein localization to nuclear envelope);GO:0005634(nucleus);GO:0005635(nuclear envelope);GO:0005783(endoplasmic reticulum);GO:0005789(endoplasmic reticulum membrane);GO:0016020(membrane);GO:00160…	NA	NA	NA	torsin A interacting protein 2 [Source:MGI Symbol;Acc:MGI:3582695]	54.4962	10.2324	5.32584	2.41301	0.00128984	0.0215934	up	yes
MSTRG.18380	Tmem170	ENSMUST00000034431	GO:0003674(molecular_function);GO:0006998(nuclear envelope organization);GO:0051292(nuclear pore complex assembly);GO:0071786(endoplasmic reticulum tubular network organization);GO:0005634(nucleus);GO:0005635(nuclear envelope);GO:0005783(endoplasmic reticulum);GO:0005789(endoplasmic reticulum membrane);GO:0016020(membrane);GO:0016021(integral component of membrane)	NA	NA	NA	transmembrane protein 170 [Source:MGI Symbol;Acc:MGI:106426]	13.7898	2.59014	5.32399	2.41251	0.00176117	0.0270757	up	yes
MSTRG.15967	Gm45351	ENSMUST00000210683	NA	NA	NA	NA	predicted gene 45351 [Source:MGI Symbol;Acc:MGI:5791187]	6.97088	1.31098	5.3173	2.41069	0.00303117	0.0398026	up	yes
MSTRG.2672	Ranbp17	MSTRG.2672.1	NA	NA	NA	NA		11.3994	2.14549	5.31322	2.40959	0.0180807	0.130537	up	yes
MSTRG.92	Gsta3	ENSMUST00000027067;ENSMUST00000124990	GO:0004364(glutathione transferase activity);GO:0016740(transferase activity);GO:0001657(ureteric bud development);GO:0006749(glutathione metabolic process);GO:0008152(metabolic process);GO:0046223(aflatoxin catabolic process);GO:0005737(cytoplasm);GO:0005829(cytosol);GO:0070062(extracellular exosome);GO:0070062(extracellular exosome)	00480(Glutathione metabolism);00980(Metabolism of xenobiotics by cytochrome P450);00982(Drug metabolism - cytochrome P450);05204(Chemical carcinogenesis);05204(Chemical carcinogenesis)	K00799	EC:2.5.1.18	glutathione S-transferase, alpha 3 [Source:MGI Symbol;Acc:MGI:95856]	2.43905	0.459228	5.31119	2.40903	0.00545834	0.0602698	up	yes
MSTRG.20033	1110012L19Rik	ENSMUST00000053981	GO:0003674(molecular_function);GO:0008150(biological_process);GO:0005575(cellular_component)	NA	NA	NA	RIKEN cDNA 1110012L19 gene [Source:MGI Symbol;Acc:MGI:1915868]	8.53811	1.60764	5.31096	2.40897	0.00542137	0.0600147	up	yes
MSTRG.2430	Tcn2	ENSMUST00000109993	GO:0031419(cobalamin binding);GO:0046872(metal ion binding);GO:0006810(transport);GO:0006811(ion transport);GO:0006824(cobalt ion transport);GO:0015889(cobalamin transport);GO:0005576(extracellular region);GO:0005615(extracellular space);GO:0070062(extracellular exosome)	04977(Vitamin digestion and absorption)	NA	NA	transcobalamin 2 [Source:MGI Symbol;Acc:MGI:98534]	4.82088	0.909123	5.30278	2.40675	0.00582077	0.062984	up	yes
MSTRG.7100		MSTRG.7100.1	NA	NA	NA	NA		15.2171	2.87027	5.30163	2.40643	0.0020324	0.0300912	up	yes
MSTRG.7422	Zfp758	ENSMUST00000088765;ENSMUST00000072477	GO:0005622(intracellular);GO:0005575(cellular_component);GO:0006355(regulation of transcription, DNA-templated);GO:0046872(metal ion binding);GO:0003676(nucleic acid binding);GO:0003676(nucleic acid binding)	NA	NA	NA	zinc finger protein 758 [Source:MGI Symbol;Acc:MGI:2385044]	5.48006	1.03505	5.29447	2.40449	0.00424754	0.050747	up	yes
MSTRG.14855		MSTRG.14855.1	NA	NA	NA	NA		14.9513	2.8301	5.28296	2.40135	0.00726886	0.073231	up	yes
MSTRG.1490	Sgk1	ENSMUST00000020145;ENSMUST00000092673;ENSMUST00000124350;ENSMUST00000100036;ENSMUST00000120509;ENSMUST00000126560;ENSMUST00000143094	GO:0000166(nucleotide binding);GO:0004672(protein kinase activity);GO:0004674(protein serine/threonine kinase activity);GO:0004712(protein serine/threonine/tyrosine kinase activity);GO:0005515(protein binding);GO:0005524(ATP binding);GO:0016301(kinase activity);GO:0016740(transferase activity);GO:0006468(protein phosphorylation);GO:0006915(apoptotic process);GO:0006974(cellular response to DNA da…	04068(FoxO signaling pathway);04151(PI3K-Akt signaling pathway);04960(Aldosterone-regulated sodium reabsorption);04960(Aldosterone-regulated sodium reabsorption)	NA	NA	serum/glucocorticoid regulated kinase 1 [Source:MGI Symbol;Acc:MGI:1340062]	444.199	84.2492	5.27245	2.39847	0.00134027	0.0220737	up	yes
MSTRG.931		MSTRG.931.1	NA	NA	NA	NA		9.56409	1.81519	5.26891	2.3975	0.0178617	0.129513	up	yes
MSTRG.4871	Zfp935	ENSMUST00000076195	GO:0003676(nucleic acid binding);GO:0003700(transcription factor activity, sequence-specific DNA binding);GO:0046872(metal ion binding);GO:0006355(regulation of transcription, DNA-templated);GO:0005575(cellular_component);GO:0005622(intracellular)	NA	NA	NA	zinc finger protein 935 [Source:MGI Symbol;Acc:MGI:1918758]	7.52471	1.43032	5.26085	2.39529	0.0103327	0.0903889	up	yes
MSTRG.14703	Rnf216	MSTRG.14703.1	NA	NA	NA	NA		19.2854	3.66584	5.26084	2.39529	0.00250897	0.0347839	up	yes
MSTRG.2241	5330438D12Rik	ENSMUST00000218139;ENSMUST00000219273	NA	NA	NA	NA	RIKEN cDNA 5330438D12 gene [Source:MGI Symbol;Acc:MGI:3026931]	2.11231	0.401667	5.25887	2.39475	0.0180807	0.130537	up	yes
MSTRG.13973	Adgrl3	MSTRG.13973.1	NA	NA	NA	NA		29.519	5.62132	5.25126	2.39266	0.00399999	0.0483815	up	yes
MSTRG.18948	Rhou	ENSMUST00000045487	GO:0000166(nucleotide binding);GO:0003924(GTPase activity);GO:0005525(GTP binding);GO:0046872(metal ion binding);GO:0000082(G1/S transition of mitotic cell cycle);GO:0007010(cytoskeleton organization);GO:0007264(small GTPase mediated signal transduction);GO:0008360(regulation of cell shape);GO:0016601(Rac protein signal transduction);GO:0030036(actin cytoskeleton organization);GO:1903955(positive…	NA	NA	NA	ras homolog family member U [Source:MGI Symbol;Acc:MGI:1916831]	80.2939	15.2965	5.24917	2.39209	0.00145182	0.023451	up	yes
MSTRG.1455	Gm8355	ENSMUST00000177767	NA	NA	NA	NA	predicted pseudogene 8355 [Source:MGI Symbol;Acc:MGI:3645191]	13.1657	2.51189	5.24136	2.38994	0.00258278	0.035569	up	yes
MSTRG.16438	Mrgprx2	MSTRG.16438.1	NA	NA	NA	NA		35.8886	6.85685	5.23399	2.38791	0.00184159	0.0278639	up	yes
MSTRG.7660	Daxx	ENSMUST00000174146;MSTRG.7660.3;ENSMUST00000173279;ENSMUST00000079421;ENSMUST00000172859;ENSMUST00000170075;ENSMUST00000173626;ENSMUST00000174646	GO:0032147(activation of protein kinase activity);GO:0002039(p53 binding);GO:0003713(transcription coactivator activity);GO:0003714(transcription corepressor activity);GO:0019899(enzyme binding);GO:0019901(protein kinase binding);GO:0030295(protein kinase activator activity);GO:0031625(ubiquitin protein ligase binding);GO:0042393(histone binding);GO:0047485(protein N-terminus binding);GO:0050681(…	04010(MAPK signaling pathway);05014(Amyotrophic lateral sclerosis (ALS));05168(Herpes simplex infection);05168(Herpes simplex infection)	NA	NA	Fas death domain-associated protein [Source:MGI Symbol;Acc:MGI:1197015]	72.7099	13.9187	5.22388	2.38512	0.00161775	0.0254034	up	yes
MSTRG.15734		MSTRG.15734.1	NA	NA	NA	NA		11.7667	2.25566	5.21651	2.38308	0.0110349	0.0938131	up	yes
MSTRG.19215	Anxa2	ENSMUST00000034756;MSTRG.19215.2;MSTRG.19215.5;MSTRG.19215.3;ENSMUST00000134907;ENSMUST00000143878;ENSMUST00000154591	GO:0045121(membrane raft);GO:0030546(receptor activator activity);GO:0002020(protease binding);GO:0003723(RNA binding);GO:0004859(phospholipase inhibitor activity);GO:0005509(calcium ion binding);GO:0005515(protein binding);GO:0005544(calcium-dependent phospholipid binding);GO:0005546(phosphatidylinositol-4,5-bisphosphate binding);GO:0008092(cytoskeletal protein binding);GO:0017137(Rab GTPase bin…	NA	NA	NA	annexin A2 [Source:MGI Symbol;Acc:MGI:88246]	32.782	6.28836	5.21312	2.38215	0.00168362	0.026208	up	yes
MSTRG.19795	Ppp2r3d	ENSMUST00000180233;ENSMUST00000216876	GO:0005509(calcium ion binding);GO:0005509(calcium ion binding)	03015(mRNA surveillance pathway);04071(Sphingolipid signaling pathway);04151(PI3K-Akt signaling pathway);04152(AMPK signaling pathway);04261(Adrenergic signaling in cardiomyocytes);04728(Dopaminergic synapse);04728(Dopaminergic synapse)	NA	NA	protein phosphatase 2 (formerly 2A), regulatory subunit B'', delta [Source:MGI Symbol;Acc:MGI:1335093]	8.93479	1.71879	5.19832	2.37804	0.0071666	0.072623	up	yes
MSTRG.9596	Olfm1	ENSMUST00000028177;ENSMUST00000102879	GO:0003190(atrioventricular valve formation);GO:0007399(nervous system development);GO:0010628(positive regulation of gene expression);GO:0010629(negative regulation of gene expression);GO:0010718(positive regulation of epithelial to mesenchymal transition);GO:0060317(cardiac epithelial to mesenchymal transition);GO:0001540(beta-amyloid binding);GO:0005515(protein binding);GO:0007275(multicellula…	NA	NA	NA	olfactomedin 1 [Source:MGI Symbol;Acc:MGI:1860437]	13.8964	2.67417	5.19652	2.37755	0.00229284	0.0326251	up	yes
MSTRG.706		MSTRG.706.1	NA	NA	NA	NA		22.4779	4.33488	5.18537	2.37445	0.00851169	0.0801609	up	yes
MSTRG.4788		MSTRG.4788.1	NA	NA	NA	NA		14.8333	2.87055	5.16742	2.36944	0.0111952	0.0947322	up	yes
ENSMUSG00000002617	Zfp40	ENSMUST00000037057;ENSMUST00000151447	GO:0005622(intracellular);GO:0006355(regulation of transcription, DNA-templated);GO:0046872(metal ion binding);GO:0003676(nucleic acid binding);GO:0003676(nucleic acid binding)	NA	NA	NA	zinc finger protein 40 [Source:MGI Symbol;Acc:MGI:99185]	2.91489	0.564106	5.16727	2.3694	0.00663276	0.0688322	up	yes
MSTRG.6476	Dbx2	MSTRG.6476.1;ENSMUST00000054244	GO:0005634(nucleus);GO:0005575(cellular_component);GO:0008150(biological_process);GO:0006355(regulation of transcription, DNA-templated);GO:0043565(sequence-specific DNA binding);GO:0003677(DNA binding)	NA	NA	NA	developing brain homeobox 2 [Source:MGI Symbol;Acc:MGI:107445]	1.86466	0.361256	5.16161	2.36782	0.016656	0.123302	up	yes
MSTRG.16342	Zfp719	ENSMUST00000058104;MSTRG.16342.4;ENSMUST00000205769	GO:0003676(nucleic acid binding);GO:0046872(metal ion binding);GO:0006355(regulation of transcription, DNA-templated);GO:0005622(intracellular);GO:0005622(intracellular)	NA	NA	NA	zinc finger protein 719 [Source:MGI Symbol;Acc:MGI:2444708]	68.6662	13.3138	5.15754	2.36668	0.00161518	0.0253972	up	yes
MSTRG.4934	Zfp874a	ENSMUST00000075255;ENSMUST00000057241	GO:0003676(nucleic acid binding);GO:0006355(regulation of transcription, DNA-templated);GO:0005575(cellular_component);GO:0005622(intracellular);GO:0003700(transcription factor activity, sequence-specific DNA binding);GO:0046872(metal ion binding);GO:0046872(metal ion binding)	NA	NA	NA	zinc finger protein 874a [Source:MGI Symbol;Acc:MGI:3040703]	7.50373	1.456	5.15366	2.3656	0.00233279	0.0330044	up	yes
MSTRG.2226	Thap2	ENSMUST00000218842;ENSMUST00000218989	GO:0003674(molecular_function);GO:0003676(nucleic acid binding);GO:0003677(DNA binding);GO:0046872(metal ion binding);GO:0008150(biological_process);GO:0005730(nucleolus);GO:0005730(nucleolus)	NA	NA	NA	THAP domain containing, apoptosis associated protein 2 [Source:MGI Symbol;Acc:MGI:1914066]	11.383	2.21774	5.1327	2.35972	0.00221526	0.0320349	up	yes
MSTRG.7695	Neu1	ENSMUST00000007253;ENSMUST00000173269	GO:0004308(exo-alpha-sialidase activity);GO:0005515(protein binding);GO:0016787(hydrolase activity);GO:0016798(hydrolase activity, acting on glycosyl bonds);GO:0052794(exo-alpha-(2->3)-sialidase activity);GO:0052795(exo-alpha-(2->6)-sialidase activity);GO:0052796(exo-alpha-(2->8)-sialidase activity);GO:0005975(carbohydrate metabolic process);GO:0006629(lipid metabolic process);GO:0006689(ganglios…	00511(Other glycan degradation);00600(Sphingolipid metabolism);04142(Lysosome);04142(Lysosome)	K19392	EC:3.2.1.18	neuraminidase 1 [Source:MGI Symbol;Acc:MGI:97305]	21.9424	4.27797	5.12915	2.35872	0.00192767	0.0288849	up	yes
MSTRG.4691	Lyrm4	ENSMUST00000053265	GO:0003674(molecular_function);GO:0008150(biological_process);GO:0005634(nucleus);GO:0005739(mitochondrion);GO:0016604(nuclear body)	NA	NA	NA	LYR motif containing 4 [Source:MGI Symbol;Acc:MGI:2683538]	3.70521	0.722513	5.12822	2.35846	0.0145875	0.112885	up	yes
MSTRG.2183		MSTRG.2183.1	NA	NA	NA	NA		10.6284	2.07308	5.12688	2.35808	0.00981882	0.0877477	up	yes
MSTRG.4586	Lgals8	ENSMUST00000144283;ENSMUST00000124888;ENSMUST00000099820;MSTRG.4586.7;ENSMUST00000143693;ENSMUST00000135166;ENSMUST00000099821;ENSMUST00000133143	GO:0030246(carbohydrate binding);GO:0002317(plasma cell differentiation);GO:0031295(T cell costimulation);GO:0098586(cellular response to virus);GO:0098792(xenophagy);GO:0005737(cytoplasm);GO:0005829(cytosol);GO:0016020(membrane);GO:0070062(extracellular exosome);GO:0070062(extracellular exosome)	NA	NA	NA	lectin, galactose binding, soluble 8 [Source:MGI Symbol;Acc:MGI:1928481]	97.5308	19.0606	5.11688	2.35527	0.0017142	0.0266101	up	yes
MSTRG.8958	Ankrd22	MSTRG.8958.1	NA	NA	NA	NA		29.9206	5.85347	5.1116	2.35378	0.00542558	0.0600147	up	yes
MSTRG.11032	Armc1	ENSMUST00000029125	GO:0046872(metal ion binding);GO:0008150(biological_process);GO:0030001(metal ion transport);GO:0005634(nucleus);GO:0005739(mitochondrion)	NA	NA	NA	armadillo repeat containing 1 [Source:MGI Symbol;Acc:MGI:1921502]	77.2412	15.1278	5.10592	2.35217	0.00173869	0.026865	up	yes
MSTRG.4980		MSTRG.4980.1;MSTRG.4980.2	NA	NA	NA	NA		13.2413	2.59775	5.09721	2.34971	0.00265047	0.0363334	up	yes
MSTRG.6151	Rnf139	ENSMUST00000036904	GO:0036513(Derlin-1 retrotranslocation complex);GO:0016021(integral component of membrane);GO:0016020(membrane);GO:0005783(endoplasmic reticulum);GO:2000060(positive regulation of protein ubiquitination involved in ubiquitin-dependent protein catabolic process);GO:0070613(regulation of protein processing);GO:0060628(regulation of ER to Golgi vesicle-mediated transport);GO:0036503(ERAD pathway);GO…	NA	K13452	EC:6.3.2.-	ring finger protein 139 [Source:MGI Symbol;Acc:MGI:1923091]	42.2383	8.28856	5.09598	2.34936	0.00184693	0.0278768	up	yes
MSTRG.389		MSTRG.389.1	NA	NA	NA	NA		12.2869	2.41186	5.09434	2.3489	0.0109261	0.0931568	up	yes
ENSMUSG00000042380	Smim12	ENSMUST00000142029	GO:0003674(molecular_function);GO:0008150(biological_process);GO:0005575(cellular_component);GO:0016020(membrane);GO:0016021(integral component of membrane)	NA	NA	NA	small integral membrane protein 12 [Source:MGI Symbol;Acc:MGI:1933141]	4.28419	0.841584	5.09062	2.34784	0.0176996	0.128695	up	yes
MSTRG.2565	Aftph	MSTRG.2565.3;ENSMUST00000035350;ENSMUST00000177014;ENSMUST00000134897;ENSMUST00000134517;ENSMUST00000146722;ENSMUST00000134841;ENSMUST00000176585	GO:0030276(clathrin binding);GO:0006810(transport);GO:0015031(protein transport);GO:0005634(nucleus);GO:0005654(nucleoplasm);GO:0005737(cytoplasm);GO:0005794(Golgi apparatus);GO:0005829(cytosol);GO:0030121(AP-1 adaptor complex);GO:0043231(intracellular membrane-bounded organelle);GO:0043231(intracellular membrane-bounded organelle)	NA	NA	NA	aftiphilin [Source:MGI Symbol;Acc:MGI:1923012]	56.9824	11.2225	5.07751	2.34412	0.00184666	0.0278768	up	yes
MSTRG.18160	Crnde	MSTRG.18160.1;ENSMUST00000179029;ENSMUST00000180102;MSTRG.18160.2;ENSMUST00000179222;ENSMUST00000179400;ENSMUST00000178064;ENSMUST00000034183	NA	NA	NA	NA	colorectal neoplasia differentially expressed (non-protein coding) [Source:MGI Symbol;Acc:MGI:1918546]	37.7056	7.42784	5.07625	2.34376	0.00239435	0.0336456	up	yes
ENSMUSG00000030539	Sema4b	ENSMUST00000032754;ENSMUST00000205822	GO:0005515(protein binding);GO:0007275(multicellular organism development);GO:0007399(nervous system development);GO:0030154(cell differentiation);GO:0005886(plasma membrane);GO:0016020(membrane);GO:0016021(integral component of membrane);GO:0045202(synapse);GO:0045202(synapse)	04360(Axon guidance);04360(Axon guidance)	NA	NA	sema domain, immunoglobulin domain (Ig), transmembrane domain (TM) and short cytoplasmic domain, (semaphorin) 4B [Source:MGI Symbol;Acc:MGI:107559]	4.26164	0.843798	5.05054	2.33644	0.00336763	0.0429935	up	yes
MSTRG.18472	Nrp1	ENSMUST00000026917;ENSMUST00000212833;ENSMUST00000212746;ENSMUST00000212933	GO:0005021(vascular endothelial growth factor-activated receptor activity);GO:0005515(protein binding);GO:0008201(heparin binding);GO:0017154(semaphorin receptor activity);GO:0019838(growth factor binding);GO:0038085(vascular endothelial growth factor binding);GO:0046872(metal ion binding);GO:0001525(angiogenesis);GO:0001569(branching involved in blood vessel morphogenesis);GO:0001764(neuron migr…	04360(Axon guidance);05166(HTLV-I infection);05166(HTLV-I infection)	NA	NA	neuropilin 1 [Source:MGI Symbol;Acc:MGI:106206]	2.70345	0.535923	5.04448	2.33471	0.00317202	0.0411105	up	yes
MSTRG.11347	Tmem144	ENSMUST00000029568;ENSMUST00000194338;ENSMUST00000168038;MSTRG.11347.3	GO:0003674(molecular_function);GO:0015144(carbohydrate transmembrane transporter activity);GO:0008150(biological_process);GO:0034219(carbohydrate transmembrane transport);GO:0005575(cellular_component);GO:0016020(membrane);GO:0016021(integral component of membrane);GO:0016021(integral component of membrane)	NA	NA	NA	transmembrane protein 144 [Source:MGI Symbol;Acc:MGI:1917902]	4.29176	0.851328	5.04125	2.33378	0.00505153	0.0572015	up	yes
MSTRG.7754	Gm6034	MSTRG.7754.1	NA	NA	NA	NA		14.9711	2.97146	5.03831	2.33294	0.0140065	0.109871	up	yes
MSTRG.13026		MSTRG.13026.1	NA	NA	NA	NA		18.6888	3.70941	5.0382	2.33291	0.00831362	0.0787733	up	yes
MSTRG.11471	Cks1b	ENSMUST00000029679;ENSMUST00000107422	GO:0016538(cyclin-dependent protein serine/threonine kinase regulator activity);GO:0019901(protein kinase binding);GO:0042393(histone binding);GO:0043130(ubiquitin binding);GO:0061575(cyclin-dependent protein serine/threonine kinase activator activity);GO:0006355(regulation of transcription, DNA-templated);GO:0007049(cell cycle);GO:0007346(regulation of mitotic cell cycle);GO:0008283(cell prolife…	05200(Pathways in cancer);05222(Small cell lung cancer);05222(Small cell lung cancer)	NA	NA	CDC28 protein kinase 1b [Source:MGI Symbol;Acc:MGI:1889208]	41.5186	8.24158	5.03771	2.33277	0.00265994	0.0363334	up	yes
ENSMUSG00000046733	Gprc5a	ENSMUST00000050104	GO:0070062(extracellular exosome);GO:0043231(intracellular membrane-bounded organelle);GO:0031982(vesicle);GO:0016021(integral component of membrane);GO:0016020(membrane);GO:0005886(plasma membrane);GO:0005730(nucleolus);GO:0007186(G-protein coupled receptor signaling pathway);GO:0045296(cadherin binding);GO:0004930(G-protein coupled receptor activity)	NA	NA	NA	G protein-coupled receptor, family C, group 5, member A [Source:MGI Symbol;Acc:MGI:1891250]	2.38961	0.47489	5.03193	2.33111	0.012425	0.100681	up	yes
MSTRG.7412		MSTRG.7412.1	NA	NA	NA	NA		12.9794	2.58086	5.02909	2.3303	0.00374461	0.0463764	up	yes
MSTRG.3596		MSTRG.3596.1	NA	NA	NA	NA		73.0194	14.5341	5.02402	2.32884	0.00237302	0.0334593	up	yes
MSTRG.2579	Tmem17	ENSMUST00000059319	GO:0005515(protein binding);GO:0007224(smoothened signaling pathway);GO:0030030(cell projection organization);GO:0060271(cilium assembly);GO:1905515(non-motile cilium assembly);GO:0005886(plasma membrane);GO:0005929(cilium);GO:0016020(membrane);GO:0016021(integral component of membrane);GO:0035869(ciliary transition zone);GO:0036038(MKS complex);GO:0042995(cell projection);GO:0060170(ciliary memb…	NA	NA	NA	transmembrane protein 17 [Source:MGI Symbol;Acc:MGI:2144205]	12.7236	2.53309	5.02297	2.32854	0.00434402	0.0513919	up	yes
MSTRG.651	Dusp28	ENSMUST00000060913	GO:0004721(phosphoprotein phosphatase activity);GO:0004725(protein tyrosine phosphatase activity);GO:0008138(protein tyrosine/serine/threonine phosphatase activity);GO:0016787(hydrolase activity);GO:0016791(phosphatase activity);GO:0006470(protein dephosphorylation);GO:0016311(dephosphorylation);GO:0035335(peptidyl-tyrosine dephosphorylation)	NA	NA	NA	dual specificity phosphatase 28 [Source:MGI Symbol;Acc:MGI:1914696]	13.4666	2.69354	4.99958	2.32181	0.00503183	0.0570825	up	yes
MSTRG.13913	Scfd2	ENSMUST00000151474;ENSMUST00000072857;ENSMUST00000123203;ENSMUST00000146015	GO:0003674(molecular_function);GO:0006810(transport);GO:0006904(vesicle docking involved in exocytosis);GO:0008150(biological_process);GO:0015031(protein transport);GO:0016192(vesicle-mediated transport);GO:0005575(cellular_component);GO:0005575(cellular_component)	NA	NA	NA	Sec1 family domain containing 2 [Source:MGI Symbol;Acc:MGI:2443446]	4.16265	0.833258	4.99563	2.32067	0.00297537	0.0392774	up	yes
MSTRG.19400	Plscr1	ENSMUST00000093801;ENSMUST00000187952	GO:0001077(transcriptional activator activity, RNA polymerase II core promoter proximal region sequence-specific binding);GO:0003677(DNA binding);GO:0005154(epidermal growth factor receptor binding);GO:0005509(calcium ion binding);GO:0017124(SH3 domain binding);GO:0017128(phospholipid scramblase activity);GO:0019899(enzyme binding);GO:0042609(CD4 receptor binding);GO:0006366(transcription from RN…	NA	NA	NA	phospholipid scramblase 1 [Source:MGI Symbol;Acc:MGI:893575]	35.6703	7.14294	4.99378	2.32013	0.00241922	0.0339183	up	yes
MSTRG.6079		MSTRG.6079.1	NA	NA	NA	NA		34.4646	6.90579	4.99069	2.31924	0.00503183	0.0570825	up	yes
MSTRG.6387	Gm5417	ENSMUST00000079706	NA	NA	NA	NA	predicted gene 5417 [Source:MGI Symbol;Acc:MGI:3648626]	15.0433	3.02088	4.97977	2.31608	0.0181542	0.130883	up	yes
ENSMUSG00000096718	Zfp781	ENSMUST00000219144	GO:0003674(molecular_function);GO:0003676(nucleic acid binding);GO:0006355(regulation of transcription, DNA-templated);GO:0008150(biological_process);GO:0005575(cellular_component);GO:0005622(intracellular)	NA	NA	NA	zinc finger protein 781 [Source:MGI Symbol;Acc:MGI:3696710]	1.26038	0.253188	4.97805	2.31558	0.0251215	0.161104	up	yes
MSTRG.12349	Ptgr1	ENSMUST00000030069	GO:0016491(oxidoreductase activity);GO:0032440(2-alkenal reductase [NAD(P)] activity);GO:0036132(13-prostaglandin reductase activity);GO:0047522(15-oxoprostaglandin 13-oxidase activity);GO:0006693(prostaglandin metabolic process);GO:0055114(oxidation-reduction process);GO:0097327(response to antineoplastic agent);GO:0005737(cytoplasm);GO:0070062(extracellular exosome)	NA	K19550	EC:1.3.1.-	prostaglandin reductase 1 [Source:MGI Symbol;Acc:MGI:1914353]	78.0053	15.6729	4.97708	2.3153	0.00217876	0.0316915	up	yes
MSTRG.3346	Cox11	MSTRG.3346.2;ENSMUST00000020851	GO:0005507(copper ion binding);GO:0005515(protein binding);GO:0033132(negative regulation of glucokinase activity);GO:0005739(mitochondrion);GO:0005743(mitochondrial inner membrane);GO:0016020(membrane);GO:0016021(integral component of membrane)	00190(Oxidative phosphorylation)	NA	NA	cytochrome c oxidase assembly protein 11 [Source:MGI Symbol;Acc:MGI:1917052]	32.4074	6.51581	4.97366	2.31431	0.00297527	0.0392774	up	yes
MSTRG.18648	Opcml	MSTRG.18648.1	NA	NA	NA	NA		118.835	23.9217	4.96765	2.31256	0.00256626	0.0353808	up	yes
MSTRG.5859	Cln5	ENSMUST00000022721	GO:0005764(lysosome);GO:0022008(neurogenesis);GO:0005515(protein binding);GO:0005537(mannose binding);GO:0006465(signal peptide processing);GO:0007040(lysosome organization);GO:0007042(lysosomal lumen acidification);GO:0007420(brain development);GO:0007601(visual perception);GO:0042147(retrograde transport, endosome to Golgi);GO:0070085(glycosylation);GO:1904426(positive regulation of GTP binding…	04142(Lysosome)	NA	NA	ceroid-lipofuscinosis, neuronal 5 [Source:MGI Symbol;Acc:MGI:2442253]	10.3223	2.08316	4.95513	2.30892	0.00387894	0.0474737	up	yes
ENSMUSG00000027200	Sema6d	ENSMUST00000103241;ENSMUST00000077847;ENSMUST00000132088	GO:0005515(protein binding);GO:0030215(semaphorin receptor binding);GO:0007275(multicellular organism development);GO:0007399(nervous system development);GO:0014911(positive regulation of smooth muscle cell migration);GO:0014912(negative regulation of smooth muscle cell migration);GO:0021591(ventricular system development);GO:0030154(cell differentiation);GO:0005794(Golgi apparatus);GO:0005886(pl…	04360(Axon guidance);04360(Axon guidance)	NA	NA	sema domain, transmembrane domain (TM), and cytoplasmic domain, (semaphorin) 6D [Source:MGI Symbol;Acc:MGI:2387661]	0.938732	0.189748	4.94726	2.30663	0.0100887	0.0889434	up	yes
MSTRG.9806		MSTRG.9806.1	NA	NA	NA	NA		19.9127	4.02586	4.94619	2.30632	0.0113232	0.0952313	up	yes
MSTRG.8258	Rnf125	MSTRG.8258.1	NA	NA	NA	NA		9.61847	1.94744	4.93903	2.30423	0.0347653	0.195498	up	yes
MSTRG.5981	Sub1	ENSMUST00000022816;ENSMUST00000129533;MSTRG.5981.2	GO:0001205(transcriptional activator activity, RNA polymerase II distal enhancer sequence-specific binding);GO:0003677(DNA binding);GO:0003697(single-stranded DNA binding);GO:0003713(transcription coactivator activity);GO:0003723(RNA binding);GO:0006351(transcription, DNA-templated);GO:0006355(regulation of transcription, DNA-templated);GO:0006357(regulation of transcription from RNA polymerase I…	NA	NA	NA	SUB1 homolog (S. cerevisiae) [Source:MGI Symbol;Acc:MGI:104811]	85.9081	17.4392	4.92614	2.30046	0.00220279	0.0319597	up	yes
MSTRG.1697	Asf1a	ENSMUST00000020004	GO:0003682(chromatin binding);GO:0042393(histone binding);GO:0001649(osteoblast differentiation);GO:0006281(DNA repair);GO:0006333(chromatin assembly or disassembly);GO:0006334(nucleosome assembly);GO:0006335(DNA replication-dependent nucleosome assembly);GO:0006336(DNA replication-independent nucleosome assembly);GO:0006351(transcription, DNA-templated);GO:0006355(regulation of transcription, DN…	NA	NA	NA	anti-silencing function 1A histone chaperone [Source:MGI Symbol;Acc:MGI:1913653]	24.4817	4.97175	4.92416	2.29988	0.00247114	0.0344302	up	yes
MSTRG.1027	Tor3a	ENSMUST00000079625;ENSMUST00000154353;MSTRG.1027.1;ENSMUST00000156861;ENSMUST00000150557	GO:0005524(ATP binding);GO:0000166(nucleotide binding);GO:0003855(3-dehydroquinate dehydratase activity);GO:0005515(protein binding);GO:0016887(ATPase activity);GO:0005737(cytoplasm);GO:0005783(endoplasmic reticulum);GO:0005788(endoplasmic reticulum lumen);GO:0070062(extracellular exosome);GO:0070062(extracellular exosome)	NA	K13832	EC:4.2.1.10	torsin family 3, member A [Source:MGI Symbol;Acc:MGI:1353652]	112.366	22.8508	4.91741	2.2979	0.0022139	0.0320349	up	yes
MSTRG.339	Eif4a-ps4	MSTRG.339.1	NA	NA	NA	NA		102.625	20.9057	4.90893	2.29541	0.00301444	0.0396247	up	yes
MSTRG.15349	Tprkb	ENSMUST00000067137;ENSMUST00000201939;ENSMUST00000202803;ENSMUST00000113751;ENSMUST00000113753;ENSMUST00000113752	GO:0019901(protein kinase binding);GO:0008033(tRNA processing);GO:0008150(biological_process);GO:0005634(nucleus);GO:0005737(cytoplasm);GO:0005829(cytosol);GO:0005829(cytosol)	NA	NA	NA	Tp53rk binding protein [Source:MGI Symbol;Acc:MGI:1917036]	60.5537	12.3577	4.90008	2.29281	0.00226864	0.0324578	up	yes
MSTRG.8031	Ypel5	ENSMUST00000045174;MSTRG.8031.2	GO:0003674(molecular_function);GO:0046872(metal ion binding);GO:0008150(biological_process);GO:0005575(cellular_component)	NA	NA	NA	yippee-like 5 (Drosophila) [Source:MGI Symbol;Acc:MGI:1916937]	14.8442	3.03353	4.89337	2.29083	0.0031738	0.0411105	up	yes
MSTRG.10711	Blcap	ENSMUST00000088494;ENSMUST00000109528;ENSMUST00000173378;ENSMUST00000134239	GO:0003674(molecular_function);GO:0006915(apoptotic process);GO:0007049(cell cycle);GO:0008150(biological_process);GO:0030262(apoptotic nuclear changes);GO:0016020(membrane);GO:0016021(integral component of membrane);GO:0016021(integral component of membrane)	NA	NA	NA	bladder cancer associated protein [Source:MGI Symbol;Acc:MGI:1858907]	243.682	49.8804	4.88531	2.28845	0.0022664	0.0324578	up	yes
MSTRG.15652	Slc2a3	MSTRG.15652.1	NA	NA	NA	NA		15.7227	3.22171	4.88022	2.28695	0.0264292	0.166061	up	yes
MSTRG.15501	Cntn6	MSTRG.15501.1	NA	NA	NA	NA		10.6131	2.17484	4.87994	2.28686	0.0202064	0.139913	up	yes
MSTRG.19035	Ppp2r1b	MSTRG.19035.1	NA	NA	NA	NA		5.8499	1.19882	4.87973	2.2868	0.0202064	0.139913	up	yes
MSTRG.5178	Adamts6	ENSMUST00000065766	GO:0031012(extracellular matrix);GO:0005578(proteinaceous extracellular matrix);GO:0005575(cellular_component);GO:0060976(coronary vasculature development);GO:0035904(aorta development);GO:0007507(heart development);GO:0006508(proteolysis);GO:0003279(cardiac septum development);GO:0046872(metal ion binding);GO:0008270(zinc ion binding);GO:0008237(metallopeptidase activity);GO:0008233(peptidase ac…	NA	NA	NA	a disintegrin-like and metallopeptidase (reprolysin type) with thrombospondin type 1 motif, 6 [Source:MGI Symbol;Acc:MGI:1347348]	2.46568	0.507437	4.85909	2.28069	0.00820811	0.0782802	up	yes
MSTRG.13648		MSTRG.13648.1	NA	NA	NA	NA		5.65349	1.1651	4.85237	2.27869	0.0399547	0.209948	up	yes
MSTRG.18220	Tk2	ENSMUST00000050211;ENSMUST00000212165;ENSMUST00000212805;ENSMUST00000211995;ENSMUST00000212854	GO:0004137(deoxycytidine kinase activity);GO:0004797(thymidine kinase activity);GO:0005524(ATP binding);GO:0016301(kinase activity);GO:0019206(nucleoside kinase activity);GO:0006139(nucleobase-containing compound metabolic process);GO:0009157(deoxyribonucleoside monophosphate biosynthetic process);GO:0009165(nucleotide biosynthetic process);GO:0016310(phosphorylation);GO:0046092(deoxycytidine met…	00240(Pyrimidine metabolism);00983(Drug metabolism - other enzymes);00983(Drug metabolism - other enzymes)	NA	NA	thymidine kinase 2, mitochondrial [Source:MGI Symbol;Acc:MGI:1913266]	16.5721	3.41582	4.85158	2.27846	0.00321152	0.0415557	up	yes
MSTRG.8659		MSTRG.8659.1	NA	NA	NA	NA		16.962	3.49957	4.84688	2.27705	0.0182111	0.130989	up	yes
MSTRG.1703	Msl3l2	ENSMUST00000063138	GO:0035267(NuA4 histone acetyltransferase complex);GO:0005634(nucleus);GO:0043968(histone H2A acetylation);GO:0043967(histone H4 acetylation);GO:0016575(histone deacetylation);GO:0006355(regulation of transcription, DNA-templated);GO:0006342(chromatin silencing);GO:0006338(chromatin remodeling);GO:0006325(chromatin organization);GO:0003674(molecular_function)	NA	NA	NA	male-specific lethal 3-like 2 (Drosophila) [Source:MGI Symbol;Acc:MGI:1920640]	2.29109	0.47321	4.84159	2.27548	0.0280835	0.172322	up	yes
MSTRG.7162	Mis18a	ENSMUST00000099554;ENSMUST00000147546;ENSMUST00000129171	GO:0005515(protein binding);GO:0046872(metal ion binding);GO:0007049(cell cycle);GO:0007059(chromosome segregation);GO:0007067(mitotic nuclear division);GO:0034080(CENP-A containing nucleosome assembly);GO:0044030(regulation of DNA methylation);GO:0051301(cell division);GO:1903955(positive regulation of protein targeting to mitochondrion);GO:0000775(chromosome, centromeric region);GO:0000785(chro…	NA	NA	NA	MIS18 kinetochore protein A [Source:MGI Symbol;Acc:MGI:1913828]	31.8912	6.60027	4.8318	2.27256	0.00282384	0.0379629	up	yes
ENSMUSG00000032344	Mb21d1	ENSMUST00000070742	GO:0000166(nucleotide binding);GO:0003677(DNA binding);GO:0005515(protein binding);GO:0005524(ATP binding);GO:0005525(GTP binding);GO:0016740(transferase activity);GO:0016779(nucleotidyltransferase activity);GO:0046872(metal ion binding);GO:0061501(cyclic-GMP-AMP synthase activity);GO:0002218(activation of innate immune response);GO:0002230(positive regulation of defense response to virus by host…	04623(Cytosolic DNA-sensing pathway)	NA	NA	Mab-21 domain containing 1 [Source:MGI Symbol;Acc:MGI:2442261]	2.5843	0.535164	4.82899	2.27172	0.00803402	0.0772435	up	yes
MSTRG.4926	Zfp748	MSTRG.4926.1	NA	NA	NA	NA		9.7283	2.01469	4.82869	2.27163	0.0202026	0.139913	up	yes
MSTRG.11320		MSTRG.11320.1	NA	NA	NA	NA		13.2264	2.73982	4.82748	2.27127	0.0280835	0.172322	up	yes
MSTRG.1190	Usf1;Tstd1	ENSMUST00000161241;ENSMUST00000001284;ENSMUST00000160335;ENSMUST00000159929;ENSMUST00000160486;ENSMUST00000159371;ENSMUST00000159207;ENSMUST00000159466;ENSMUST00000171362	GO:0003677(DNA binding);GO:0003690(double-stranded DNA binding);GO:0003700(transcription factor activity, sequence-specific DNA binding);GO:0003705(transcription factor activity, RNA polymerase II distal enhancer sequence-specific binding);GO:0019899(enzyme binding);GO:0019901(protein kinase binding);GO:0042802(identical protein binding);GO:0042803(protein homodimerization activity);GO:0042826(hi…	NA	NA	NA	upstream transcription factor 1 [Source:MGI Symbol;Acc:MGI:99542];thiosulfate sulfurtransferase (rhodanese)-like domain containing 1 [Source:MGI Symbol;Acc:MGI:3648482]	33.453	6.93179	4.82602	2.27083	0.00293093	0.0388943	up	yes
ENSMUSG00000046351	Zfp322a	ENSMUST00000145451;ENSMUST00000050101	GO:0003676(nucleic acid binding);GO:0003677(DNA binding);GO:0003700(transcription factor activity, sequence-specific DNA binding);GO:0046872(metal ion binding);GO:0006351(transcription, DNA-templated);GO:0006355(regulation of transcription, DNA-templated);GO:0005634(nucleus);GO:0005737(cytoplasm);GO:0005813(centrosome);GO:0005829(cytosol);GO:0005829(cytosol)	NA	NA	NA	zinc finger protein 322A [Source:MGI Symbol;Acc:MGI:2442566]	2.29445	0.476758	4.81262	2.26682	0.00776434	0.0763607	up	yes
ENSMUSG00000071661	Zbtb3	ENSMUST00000172175	GO:0003676(nucleic acid binding);GO:0003677(DNA binding);GO:0046872(metal ion binding);GO:0006351(transcription, DNA-templated);GO:0006355(regulation of transcription, DNA-templated);GO:0005634(nucleus)	NA	NA	NA	zinc finger and BTB domain containing 3 [Source:MGI Symbol;Acc:MGI:1922541]	2.38729	0.497137	4.80207	2.26366	0.0280835	0.172322	up	yes
MSTRG.11954		MSTRG.11954.1	NA	NA	NA	NA		41.5483	8.69018	4.78106	2.25733	0.00527324	0.0588009	up	yes
MSTRG.16311	Zfp619	ENSMUST00000108015	GO:0005622(intracellular);GO:0005575(cellular_component);GO:0008150(biological_process);GO:0006355(regulation of transcription, DNA-templated);GO:0046872(metal ion binding);GO:0003676(nucleic acid binding)	NA	NA	NA	zinc finger protein 619 [Source:MGI Symbol;Acc:MGI:1917477]	4.76045	0.99602	4.77947	2.25685	0.00470713	0.0546978	up	yes
MSTRG.9282	Ankrd16	ENSMUST00000148498;ENSMUST00000056108;ENSMUST00000150320;ENSMUST00000133664;ENSMUST00000130186;ENSMUST00000142622;ENSMUST00000150213;ENSMUST00000125024	GO:0005575(cellular_component);GO:0008150(biological_process);GO:0003674(molecular_function);GO:0003674(molecular_function)	NA	NA	NA	ankyrin repeat domain 16 [Source:MGI Symbol;Acc:MGI:2444796]	3.32516	0.695992	4.77758	2.25628	0.0059843	0.0642958	up	yes
MSTRG.2690	Gm12132	MSTRG.2690.1	NA	NA	NA	NA		5.85995	1.22686	4.77638	2.25592	0.00715707	0.072623	up	yes
MSTRG.6154		MSTRG.6154.1	NA	NA	NA	NA		19.6095	4.10986	4.77133	2.25439	0.0182111	0.130989	up	yes
MSTRG.10611	Cdk5rap1	MSTRG.10611.1	NA	NA	NA	NA		30.3795	6.36872	4.77011	2.25402	0.00774696	0.0763146	up	yes
MSTRG.10747	Lpin3	ENSMUST00000109456;MSTRG.10747.6;ENSMUST00000124920	GO:0003713(transcription coactivator activity);GO:0008195(phosphatidate phosphatase activity);GO:0016787(hydrolase activity);GO:0006629(lipid metabolic process);GO:0006631(fatty acid metabolic process);GO:0009062(fatty acid catabolic process);GO:0016311(dephosphorylation);GO:0019432(triglyceride biosynthetic process);GO:0045944(positive regulation of transcription from RNA polymerase II promoter)…	00561(Glycerolipid metabolism);00564(Glycerophospholipid metabolism);00564(Glycerophospholipid metabolism)	K01080	EC:3.1.3.4	lipin 3 [Source:MGI Symbol;Acc:MGI:1891342]	12.391	2.59922	4.76721	2.25314	0.00342563	0.043466	up	yes
MSTRG.3220	Tefm	MSTRG.3220.3;ENSMUST00000050207;ENSMUST00000131601	GO:0003676(nucleic acid binding);GO:0003723(RNA binding);GO:0030337(DNA polymerase processivity factor activity);GO:0006119(oxidative phosphorylation);GO:0006259(DNA metabolic process);GO:0006351(transcription, DNA-templated);GO:0006355(regulation of transcription, DNA-templated);GO:0006390(transcription from mitochondrial promoter);GO:0005739(mitochondrion);GO:0005759(mitochondrial matrix);GO:00…	NA	NA	NA	transcription elongation factor, mitochondrial [Source:MGI Symbol;Acc:MGI:1915800]	29.6376	6.23342	4.75462	2.24933	0.00368925	0.0459658	up	yes
MSTRG.4378		MSTRG.4378.1	NA	NA	NA	NA		9.52389	2.00652	4.74647	2.24685	0.00718959	0.0727865	up	yes
MSTRG.19839		MSTRG.19839.1	NA	NA	NA	NA		42.3061	8.91656	4.74467	2.24631	0.00887716	0.0820477	up	yes
MSTRG.2302		MSTRG.2302.1	NA	NA	NA	NA		21.3138	4.49408	4.74263	2.24569	0.00988742	0.0879807	up	yes
MSTRG.13695		MSTRG.13695.1	NA	NA	NA	NA		18.8601	3.97952	4.73929	2.24467	0.00796698	0.0771205	up	yes
MSTRG.9022		MSTRG.9022.1	NA	NA	NA	NA		10.7823	2.27877	4.73163	2.24234	0.0182111	0.130989	up	yes
MSTRG.20359		MSTRG.20359.1	NA	NA	NA	NA		27.7239	5.86457	4.72736	2.24103	0.00835034	0.0789406	up	yes
MSTRG.18513	Cntn5	MSTRG.18513.1	NA	NA	NA	NA		15.7681	3.34594	4.71261	2.23653	0.01685	0.124282	up	yes
ENSMUSG00000078349	AW011738	ENSMUST00000105140	NA	NA	NA	NA	expressed sequence AW011738 [Source:MGI Symbol;Acc:MGI:2140540]	3.04144	0.646873	4.70176	2.2332	0.0201164	0.139913	up	yes
MSTRG.5478		MSTRG.5478.1	NA	NA	NA	NA		9.54895	2.03137	4.70074	2.23289	0.0125757	0.101438	up	yes
MSTRG.5650	Setdb2	ENSMUST00000161459;ENSMUST00000111253;ENSMUST00000095775	GO:0005694(chromosome);GO:0005634(nucleus);GO:0034968(histone lysine methylation);GO:0018024(histone-lysine N-methyltransferase activity);GO:0008270(zinc ion binding);GO:0003677(DNA binding);GO:0008168(methyltransferase activity);GO:0016740(transferase activity);GO:0046872(metal ion binding);GO:0046974(histone methyltransferase activity (H3-K9 specific));GO:0001947(heart looping);GO:0007049(cell …	00310(Lysine degradation);00310(Lysine degradation)	NA	NA	SET domain, bifurcated 2 [Source:MGI Symbol;Acc:MGI:2685139]	3.52749	0.750681	4.69905	2.23237	0.00808179	0.0775228	up	yes
MSTRG.20259	Il1rapl2	MSTRG.20259.1	NA	NA	NA	NA		10.9796	2.33693	4.6983	2.23214	0.0399547	0.209948	up	yes
MSTRG.4988	Erap1	ENSMUST00000169114	GO:0004175(endopeptidase activity);GO:0004177(aminopeptidase activity);GO:0005138(interleukin-6 receptor binding);GO:0008233(peptidase activity);GO:0008235(metalloexopeptidase activity);GO:0008237(metallopeptidase activity);GO:0008270(zinc ion binding);GO:0016787(hydrolase activity);GO:0042277(peptide binding);GO:0046872(metal ion binding);GO:0070006(metalloaminopeptidase activity);GO:0002250(ada…	NA	NA	NA	endoplasmic reticulum aminopeptidase 1 [Source:MGI Symbol;Acc:MGI:1933403]	12.8788	2.75519	4.67439	2.22478	0.00375471	0.0464552	up	yes
MSTRG.5443	Btd	ENSMUST00000090147	GO:0070062(extracellular exosome);GO:0005615(extracellular space);GO:0006807(nitrogen compound metabolic process);GO:0016811(hydrolase activity, acting on carbon-nitrogen (but not peptide) bonds, in linear amides);GO:0016810(hydrolase activity, acting on carbon-nitrogen (but not peptide) bonds)	00780(Biotin metabolism);04977(Vitamin digestion and absorption)	NA	NA	biotinidase [Source:MGI Symbol;Acc:MGI:1347001]	10.3577	2.2166	4.67278	2.22428	0.00541926	0.0600147	up	yes
MSTRG.4505	BC022687	ENSMUST00000037014	NA	NA	NA	NA	cDNA sequence BC022687 [Source:MGI Symbol;Acc:MGI:2443738]	14.0594	3.01351	4.66547	2.22202	0.00492478	0.056176	up	yes
MSTRG.10623		MSTRG.10623.1	NA	NA	NA	NA		12.2938	2.63617	4.66352	2.22142	0.0066886	0.0692382	up	yes
MSTRG.575	Cops7b	ENSMUST00000027446;ENSMUST00000127219	GO:0003674(molecular_function);GO:0000338(protein deneddylation);GO:0005634(nucleus);GO:0005654(nucleoplasm);GO:0005737(cytoplasm);GO:0008180(COP9 signalosome);GO:0008180(COP9 signalosome)	NA	NA	NA	COP9 signalosome subunit 7B [Source:MGI Symbol;Acc:MGI:1349388]	13.6656	2.94099	4.64661	2.21618	0.00370025	0.0460566	up	yes
MSTRG.18116	Siah1a	ENSMUST00000045296	GO:0004842(ubiquitin-protein transferase activity);GO:0005515(protein binding);GO:0008022(protein C-terminus binding);GO:0008270(zinc ion binding);GO:0016740(transferase activity);GO:0042802(identical protein binding);GO:0042803(protein homodimerization activity);GO:0046872(metal ion binding);GO:0061630(ubiquitin protein ligase activity);GO:0006511(ubiquitin-dependent protein catabolic process);G…	04115(p53 signaling pathway);04120(Ubiquitin mediated proteolysis);04310(Wnt signaling pathway)	K13452	EC:6.3.2.-	seven in absentia 1A [Source:MGI Symbol;Acc:MGI:108064]	7.24141	1.56074	4.63972	2.21404	0.00846862	0.0798763	up	yes
MSTRG.7285	Gtf2h5	ENSMUST00000039487;MSTRG.7285.4;ENSMUST00000100955	GO:0000182(rDNA binding);GO:0006281(DNA repair);GO:0006289(nucleotide-excision repair);GO:0006294(nucleotide-excision repair, preincision complex assembly);GO:0006351(transcription, DNA-templated);GO:0006355(regulation of transcription, DNA-templated);GO:0006362(transcription elongation from RNA polymerase I promoter);GO:0006364(rRNA processing);GO:0006974(cellular response to DNA damage stimulus…	03022(Basal transcription factors);03420(Nucleotide excision repair);03420(Nucleotide excision repair)	NA	NA	general transcription factor IIH, polypeptide 5 [Source:MGI Symbol;Acc:MGI:107227]	10.6066	2.28816	4.63543	2.2127	0.00448044	0.0526547	up	yes
MSTRG.17761	Frg1	ENSMUST00000033999	GO:0003723(RNA binding);GO:0003779(actin binding);GO:0051015(actin filament binding);GO:0006364(rRNA processing);GO:0006397(mRNA processing);GO:0007517(muscle organ development);GO:0008380(RNA splicing);GO:0042254(ribosome biogenesis);GO:0005634(nucleus);GO:0005681(spliceosomal complex);GO:0005730(nucleolus);GO:0005737(cytoplasm);GO:0015030(Cajal body);GO:0030018(Z disc);GO:0055120(striated muscl…	NA	NA	NA	FSHD region gene 1 [Source:MGI Symbol;Acc:MGI:893597]	57.5817	12.4297	4.63258	2.21182	0.00371514	0.0461495	up	yes
MSTRG.18466		MSTRG.18466.1	NA	NA	NA	NA		172.122	37.2012	4.62678	2.21001	0.00354011	0.0445996	up	yes
MSTRG.6324	Atf4	ENSMUST00000109605	GO:0044212(transcription regulatory region DNA binding);GO:0000978(RNA polymerase II core promoter proximal region sequence-specific DNA binding);GO:0000981(RNA polymerase II transcription factor activity, sequence-specific DNA binding);GO:0001046(core promoter sequence-specific DNA binding);GO:0001077(transcriptional activator activity, RNA polymerase II core promoter proximal region sequence-sp…	04010(MAPK signaling pathway);04022(cGMP - PKG signaling pathway);04141(Protein processing in endoplasmic reticulum);04151(PI3K-Akt signaling pathway);04261(Adrenergic signaling in cardiomyocytes);04668(TNF signaling pathway);04720(Long-term potentiation);04722(Neurotrophin signaling pathway);04725(Cholinergic synapse);04728(Dopaminergic synapse);04911(Insulin secretion);04912(GnRH signaling path…	NA	NA	activating transcription factor 4 [Source:MGI Symbol;Acc:MGI:88096]	141.85	30.6664	4.62558	2.20964	0.00336051	0.0429468	up	yes
MSTRG.2247	Mdm2	ENSMUST00000020408;ENSMUST00000155285;ENSMUST00000105263;ENSMUST00000137102;ENSMUST00000126022;ENSMUST00000147823;ENSMUST00000151725;ENSMUST00000132277;ENSMUST00000131627	GO:0016604(nuclear body);GO:0002039(p53 binding);GO:0004842(ubiquitin-protein transferase activity);GO:0005515(protein binding);GO:0008270(zinc ion binding);GO:0016740(transferase activity);GO:0016874(ligase activity);GO:0019789(SUMO transferase activity);GO:0019899(enzyme binding);GO:0031625(ubiquitin protein ligase binding);GO:0042802(identical protein binding);GO:0042975(peroxisome proliferato…	04068(FoxO signaling pathway);04110(Cell cycle);04115(p53 signaling pathway);04120(Ubiquitin mediated proteolysis);04144(Endocytosis);04151(PI3K-Akt signaling pathway);04919(Thyroid hormone signaling pathway);05169(Epstein-Barr virus infection);05200(Pathways in cancer);05202(Transcriptional misregulation in cancers);05203(Viral carcinogenesis);05205(Proteoglycans in cancer);05206(MicroRNAs in ca…	K13452	EC:6.3.2.-	transformed mouse 3T3 cell double minute 2 [Source:MGI Symbol;Acc:MGI:96952]	116.599	25.2186	4.62353	2.209	0.0032795	0.0421282	up	yes
MSTRG.6131	Ext1	ENSMUST00000077273;ENSMUST00000140798	GO:0008375(acetylglucosaminyltransferase activity);GO:0015020(glucuronosyltransferase activity);GO:0016740(transferase activity);GO:0016757(transferase activity, transferring glycosyl groups);GO:0042803(protein homodimerization activity);GO:0046872(metal ion binding);GO:0046982(protein heterodimerization activity);GO:0050508(glucuronosyl-N-acetylglucosaminyl-proteoglycan 4-alpha-N-acetylglucosami…	00534(Glycosaminoglycan biosynthesis - heparan sulfate / heparin);00534(Glycosaminoglycan biosynthesis - heparan sulfate / heparin)	K02367;K07967	EC:2.4.1.224;EC:2.4.1.225;EC:2.4.1.22	exostoses (multiple) 1 [Source:MGI Symbol;Acc:MGI:894663]	12.1252	2.62276	4.62304	2.20884	0.00373192	0.0462653	up	yes
MSTRG.3774		MSTRG.3774.1	NA	NA	NA	NA		51.6067	11.1691	4.6205	2.20805	0.00606455	0.0648312	up	yes
MSTRG.14295	Hspb8	ENSMUST00000036991	GO:0005515(protein binding);GO:0042802(identical protein binding);GO:0005622(intracellular);GO:0005634(nucleus);GO:0005737(cytoplasm);GO:0005829(cytosol)	NA	NA	NA	heat shock protein 8 [Source:MGI Symbol;Acc:MGI:2135756]	136.431	29.5736	4.61327	2.20579	0.00340923	0.0433351	up	yes
ENSMUSG00000048706	Lurap1l	ENSMUST00000055922	GO:0003674(molecular_function);GO:0008150(biological_process);GO:0005575(cellular_component)	NA	NA	NA	leucine rich adaptor protein 1-like [Source:MGI Symbol;Acc:MGI:106510]	1.52257	0.33029	4.60979	2.2047	0.0351931	0.196175	up	yes
MSTRG.4423	Prima1	ENSMUST00000127843;ENSMUST00000123655	GO:0016021(integral component of membrane);GO:0016020(membrane);GO:0016020(membrane)	NA	NA	NA	proline rich membrane anchor 1 [Source:MGI Symbol;Acc:MGI:1926097]	4.18259	0.907973	4.60652	2.20368	0.0275041	0.170487	up	yes
MSTRG.2271	Gns	ENSMUST00000040344;ENSMUST00000219216;ENSMUST00000219531;ENSMUST00000219505;ENSMUST00000219847;ENSMUST00000219580;ENSMUST00000219249;ENSMUST00000219851;ENSMUST00000217712	GO:0003824(catalytic activity);GO:0008449(N-acetylglucosamine-6-sulfatase activity);GO:0008484(sulfuric ester hydrolase activity);GO:0016787(hydrolase activity);GO:0046872(metal ion binding);GO:0008152(metabolic process);GO:0030203(glycosaminoglycan metabolic process);GO:0005764(lysosome);GO:0070062(extracellular exosome);GO:0070062(extracellular exosome)	00531(Glycosaminoglycan degradation);04142(Lysosome);04142(Lysosome)	NA	NA	glucosamine (N-acetyl)-6-sulfatase [Source:MGI Symbol;Acc:MGI:1922862]	19.9612	4.3346	4.60508	2.20323	0.00385349	0.0473005	up	yes
MSTRG.12309	Invs	ENSMUST00000030029;ENSMUST00000149555;ENSMUST00000156602	GO:0090090(negative regulation of canonical Wnt signaling pathway);GO:0090090(negative regulation of canonical Wnt signaling pathway)	NA	NA	NA	inversin [Source:MGI Symbol;Acc:MGI:1335082]	2.2248	0.483137	4.6049	2.20317	0.00615821	0.0653823	up	yes
ENSMUSG00000006463	Zdhhc24	ENSMUST00000006632;ENSMUST00000162754	GO:0003674(molecular_function);GO:0016740(transferase activity);GO:0016746(transferase activity, transferring acyl groups);GO:0019706(protein-cysteine S-palmitoyltransferase activity);GO:0008150(biological_process);GO:0005575(cellular_component);GO:0016020(membrane);GO:0016021(integral component of membrane);GO:0016021(integral component of membrane)	NA	K14456	EC:2.3.1.22	zinc finger, DHHC domain containing 24 [Source:MGI Symbol;Acc:MGI:1917855]	2.7989	0.608316	4.60107	2.20197	0.0135506	0.107078	up	yes
MSTRG.10075	Nr1h3	ENSMUST00000150654;ENSMUST00000111356;ENSMUST00000111355	GO:0003677(DNA binding);GO:0003700(transcription factor activity, sequence-specific DNA binding);GO:0003707(steroid hormone receptor activity);GO:0008270(zinc ion binding);GO:0043565(sequence-specific DNA binding);GO:0046872(metal ion binding);GO:0006351(transcription, DNA-templated);GO:0006355(regulation of transcription, DNA-templated);GO:0043401(steroid hormone mediated signaling pathway);GO:0…	03320(PPAR signaling pathway);04932(Non-alcoholic fatty liver disease (NAFLD));05160(Hepatitis C);05160(Hepatitis C)	NA	NA	nuclear receptor subfamily 1, group H, member 3 [Source:MGI Symbol;Acc:MGI:1352462]	2.09627	0.456004	4.59704	2.20071	0.0127006	0.102247	up	yes
MSTRG.11211		MSTRG.11211.1	NA	NA	NA	NA		13.5791	2.95496	4.59536	2.20018	0.0394505	0.209351	up	yes
MSTRG.12430	Plin2	ENSMUST00000000466;MSTRG.12430.2;ENSMUST00000134437;ENSMUST00000134094;ENSMUST00000149700	GO:0005515(protein binding);GO:0014070(response to organic cyclic compound);GO:0015909(long-chain fatty acid transport);GO:0019915(lipid storage);GO:0042493(response to drug);GO:0005634(nucleus);GO:0005737(cytoplasm);GO:0005811(lipid particle);GO:0005829(cytosol);GO:0005886(plasma membrane);GO:0016020(membrane);GO:0016020(membrane)	NA	NA	NA	perilipin 2 [Source:MGI Symbol;Acc:MGI:87920]	51.1234	11.1347	4.59135	2.19892	0.00360646	0.0451607	up	yes
MSTRG.4714	Slc35b3	ENSMUST00000021870;MSTRG.4714.3;ENSMUST00000167513	GO:0016021(integral component of membrane);GO:0016020(membrane);GO:0055085(transmembrane transport);GO:0006810(transport);GO:0046964(3'-phosphoadenosine 5'-phosphosulfate transmembrane transporter activity);GO:1902559(3'-phospho-5'-adenylyl sulfate transmembrane transport);GO:0000139(Golgi membrane);GO:0005739(mitochondrion);GO:0005794(Golgi apparatus);GO:0030173(integral component of Golgi membr…	NA	NA	NA	solute carrier family 35, member B3 [Source:MGI Symbol;Acc:MGI:1913978]	6.29893	1.37218	4.59045	2.19864	0.00887558	0.0820477	up	yes
MSTRG.17846	Sap30	ENSMUST00000034022	GO:0003677(DNA binding);GO:0003712(transcription cofactor activity);GO:0003714(transcription corepressor activity);GO:0004407(histone deacetylase activity);GO:0005515(protein binding);GO:0046872(metal ion binding);GO:0000122(negative regulation of transcription from RNA polymerase II promoter);GO:0000183(chromatin silencing at rDNA);GO:0006351(transcription, DNA-templated);GO:0006355(regulation o…	NA	NA	NA	sin3 associated polypeptide [Source:MGI Symbol;Acc:MGI:1929129]	73.2582	15.9747	4.58588	2.1972	0.00394146	0.0479538	up	yes
MSTRG.20106		MSTRG.20106.1	NA	NA	NA	NA		27.6378	6.03261	4.5814	2.19579	0.0110539	0.0938559	up	yes
MSTRG.17011	Tmem41b	ENSMUST00000094097;ENSMUST00000151587;ENSMUST00000207300	GO:0003674(molecular_function);GO:0007399(nervous system development);GO:0008150(biological_process);GO:0005575(cellular_component);GO:0016020(membrane);GO:0016021(integral component of membrane);GO:0016021(integral component of membrane)	NA	NA	NA	transmembrane protein 41B [Source:MGI Symbol;Acc:MGI:1289225]	8.65517	1.88955	4.58055	2.19552	0.00462026	0.0540422	up	yes
MSTRG.15983	Zfp324	MSTRG.15983.1	NA	NA	NA	NA		5.37285	1.17343	4.57875	2.19495	0.0394505	0.209351	up	yes
MSTRG.5204		MSTRG.5204.1	NA	NA	NA	NA		8.15602	1.78287	4.57466	2.19366	0.0459806	0.228377	up	yes
MSTRG.7093		MSTRG.7093.1	NA	NA	NA	NA		14.9614	3.27799	4.56421	2.19036	0.00988742	0.0879807	up	yes
ENSMUSG00000019082	Slc25a22	ENSMUST00000019226;ENSMUST00000140602;ENSMUST00000144174;ENSMUST00000201558;ENSMUST00000150026;ENSMUST00000136354;ENSMUST00000133021;ENSMUST00000201708	GO:0005313(L-glutamate transmembrane transporter activity);GO:0005314(high-affinity glutamate transmembrane transporter activity);GO:0015293(symporter activity);GO:0006810(transport);GO:0006839(mitochondrial transport);GO:0015813(L-glutamate transport);GO:0055085(transmembrane transport);GO:0089711(L-glutamate transmembrane transport);GO:0005739(mitochondrion);GO:0005743(mitochondrial inner membr…	NA	NA	NA	solute carrier family 25 (mitochondrial carrier, glutamate), member 22 [Source:MGI Symbol;Acc:MGI:1915517]	4.93201	1.0809	4.56289	2.18995	0.007442	0.0742526	up	yes
MSTRG.16803		MSTRG.16803.1	NA	NA	NA	NA		39.562	8.67037	4.56289	2.18995	0.0125757	0.101438	up	yes
MSTRG.20133		MSTRG.20133.1	NA	NA	NA	NA		26.322	5.76996	4.5619	2.18964	0.0056839	0.0619861	up	yes
MSTRG.10454		MSTRG.10454.1	NA	NA	NA	NA		54.212	11.8915	4.55889	2.18868	0.00472026	0.0547991	up	yes
MSTRG.3124	Mir22hg;Tlcd2	ENSMUST00000149940;ENSMUST00000108435;ENSMUST00000124718;ENSMUST00000134345	GO:0003674(molecular_function);GO:0008150(biological_process);GO:0005575(cellular_component);GO:0016020(membrane);GO:0016021(integral component of membrane);GO:0016021(integral component of membrane)	NA	NA	NA	Mir22 host gene (non-protein coding) [Source:MGI Symbol;Acc:MGI:1914348];TLC domain containing 2 [Source:MGI Symbol;Acc:MGI:1917141]	7.11417	1.56067	4.5584	2.18853	0.00577485	0.062633	up	yes
MSTRG.13652	Wdr1	MSTRG.13652.1	NA	NA	NA	NA		95.7156	20.9985	4.55822	2.18847	0.00664388	0.0688326	up	yes
MSTRG.19726	Csrnp1	MSTRG.19726.1;MSTRG.19726.2;ENSMUST00000216929;ENSMUST00000035101;ENSMUST00000215916;ENSMUST00000213936	GO:0001228(transcriptional activator activity, RNA polymerase II transcription regulatory region sequence-specific binding);GO:0003677(DNA binding);GO:0003700(transcription factor activity, sequence-specific DNA binding);GO:0043565(sequence-specific DNA binding);GO:0006351(transcription, DNA-templated);GO:0006355(regulation of transcription, DNA-templated);GO:0006366(transcription from RNA polyme…	NA	NA	NA	cysteine-serine-rich nuclear protein 1 [Source:MGI Symbol;Acc:MGI:2387989]	36.3281	7.97579	4.5548	2.18739	0.00388487	0.0474737	up	yes
MSTRG.2968	Zswim7	ENSMUST00000072916	GO:0003674(molecular_function);GO:0008270(zinc ion binding);GO:0046872(metal ion binding);GO:0000724(double-strand break repair via homologous recombination);GO:0006281(DNA repair);GO:0006310(DNA recombination);GO:0006974(cellular response to DNA damage stimulus);GO:0050821(protein stabilization);GO:0005634(nucleus);GO:0097196(Shu complex)	NA	NA	NA	zinc finger SWIM-type containing 7 [Source:MGI Symbol;Acc:MGI:1916997]	18.6633	4.0999	4.55214	2.18655	0.009138	0.0837729	up	yes
MSTRG.1677		MSTRG.1677.1	NA	NA	NA	NA		15.5775	3.42474	4.54853	2.1854	0.00906687	0.0834287	up	yes
MSTRG.11738	Extl2	ENSMUST00000029575;ENSMUST00000106502	GO:0001888(glucuronyl-galactosyl-proteoglycan 4-alpha-N-acetylglucosaminyltransferase activity);GO:0016740(transferase activity);GO:0016757(transferase activity, transferring glycosyl groups);GO:0035248(alpha-1,4-N-acetylgalactosaminyltransferase activity);GO:0046872(metal ion binding);GO:0006024(glycosaminoglycan biosynthetic process);GO:0006044(N-acetylglucosamine metabolic process);GO:0015012(…	00534(Glycosaminoglycan biosynthesis - heparan sulfate / heparin);00534(Glycosaminoglycan biosynthesis - heparan sulfate / heparin)	NA	NA	exostoses (multiple)-like 2 [Source:MGI Symbol;Acc:MGI:1889574]	4.67119	1.02824	4.54289	2.18361	0.00886825	0.0820477	up	yes
MSTRG.2348	Ptges3	ENSMUST00000052798	GO:0002039(p53 binding);GO:0003720(telomerase activity);GO:0016853(isomerase activity);GO:0019899(enzyme binding);GO:0050220(prostaglandin-E synthase activity);GO:0051082(unfolded protein binding);GO:0051879(Hsp90 protein binding);GO:0070182(DNA polymerase binding);GO:0001516(prostaglandin biosynthetic process);GO:0005978(glycogen biosynthetic process);GO:0006629(lipid metabolic process);GO:00066…	00590(Arachidonic acid metabolism)	NA	NA	prostaglandin E synthase 3 (cytosolic) [Source:MGI Symbol;Acc:MGI:1929282]	104.311	22.9879	4.53764	2.18194	0.00378769	0.04677	up	yes
MSTRG.17080	Syt17	ENSMUST00000203796;ENSMUST00000081574;ENSMUST00000203485;MSTRG.17080.3;ENSMUST00000207650;ENSMUST00000207034	GO:0005509(calcium ion binding);GO:0005544(calcium-dependent phospholipid binding);GO:0019905(syntaxin binding);GO:0030276(clathrin binding);GO:0006887(exocytosis);GO:0006906(vesicle fusion);GO:0017158(regulation of calcium ion-dependent exocytosis);GO:0030154(cell differentiation);GO:0048791(calcium ion-regulated exocytosis of neurotransmitter);GO:1903861(positive regulation of dendrite extensio…	NA	NA	NA	synaptotagmin XVII [Source:MGI Symbol;Acc:MGI:104966]	21.4798	4.73421	4.53714	2.18178	0.00428402	0.0510222	up	yes
MSTRG.7117	Usp25	ENSMUST00000023580	GO:0004843(thiol-dependent ubiquitin-specific protease activity);GO:0008233(peptidase activity);GO:0008234(cysteine-type peptidase activity);GO:0016787(hydrolase activity);GO:0031625(ubiquitin protein ligase binding);GO:0032183(SUMO binding);GO:0036459(thiol-dependent ubiquitinyl hydrolase activity);GO:0051117(ATPase binding);GO:0006508(proteolysis);GO:0006511(ubiquitin-dependent protein cataboli…	NA	NA	NA	ubiquitin specific peptidase 25 [Source:MGI Symbol;Acc:MGI:1353655]	28.3834	6.26087	4.53347	2.18061	0.0039916	0.0483271	up	yes
MSTRG.4641	Hist1h2bc	ENSMUST00000018246	GO:0003677(DNA binding);GO:0046982(protein heterodimerization activity);GO:0002227(innate immune response in mucosa);GO:0006334(nucleosome assembly);GO:0019731(antibacterial humoral response);GO:0050830(defense response to Gram-positive bacterium);GO:0000786(nucleosome);GO:0005615(extracellular space);GO:0005634(nucleus);GO:0005654(nucleoplasm);GO:0005694(chromosome);GO:0005829(cytosol);GO:007006…	05034(Alcoholism);05203(Viral carcinogenesis);05322(Systemic lupus erythematosus)	NA	NA	histone cluster 1, H2bc [Source:MGI Symbol;Acc:MGI:1915274]	19.7152	4.35325	4.52885	2.17915	0.00863415	0.0810683	up	yes
MSTRG.9688	Dpm2	ENSMUST00000128039;ENSMUST00000028151;ENSMUST00000150419;ENSMUST00000140592	GO:0030176(integral component of endoplasmic reticulum membrane);GO:0016021(integral component of membrane);GO:0016020(membrane);GO:0050790(regulation of catalytic activity);GO:0019348(dolichol metabolic process);GO:0030234(enzyme regulator activity);GO:0004582(dolichyl-phosphate beta-D-mannosyltransferase activity);GO:0005515(protein binding);GO:0016740(transferase activity);GO:0016757(transfera…	00510(N-Glycan biosynthesis);00563(Glycosylphosphatidylinositol(GPI)-anchor biosynthesis);00563(Glycosylphosphatidylinositol(GPI)-anchor biosynthesis)	NA	NA	dolichol-phosphate (beta-D) mannosyltransferase 2 [Source:MGI Symbol;Acc:MGI:1330238]	9.09806	2.01091	4.52436	2.17771	0.0100265	0.0887105	up	yes
MSTRG.7030	Cd47	MSTRG.7030.1;ENSMUST00000084838;ENSMUST00000114496	GO:0005515(protein binding);GO:0070053(thrombospondin receptor activity);GO:0007155(cell adhesion);GO:0007165(signal transduction);GO:0008228(opsonization);GO:0008284(positive regulation of cell proliferation);GO:0009617(response to bacterium);GO:0022409(positive regulation of cell-cell adhesion);GO:0050729(positive regulation of inflammatory response);GO:0050766(positive regulation of phagocytos…	04512(ECM-receptor interaction);04512(ECM-receptor interaction)	NA	NA	CD47 antigen (Rh-related antigen, integrin-associated signal transducer) [Source:MGI Symbol;Acc:MGI:96617]	23.1577	5.12117	4.52195	2.17695	0.00411229	0.0494509	up	yes
MSTRG.4776	Fbxw17	ENSMUST00000046974;ENSMUST00000177233;MSTRG.4776.1;ENSMUST00000176913;ENSMUST00000176479;ENSMUST00000176508;ENSMUST00000176772;ENSMUST00000177541;ENSMUST00000176298;ENSMUST00000176470	GO:0003674(molecular_function);GO:0005575(cellular_component);GO:0005575(cellular_component)	NA	NA	NA	F-box and WD-40 domain protein 17 [Source:MGI Symbol;Acc:MGI:1923584]	11.6889	2.58747	4.51749	2.17552	0.00498262	0.0566277	up	yes
MSTRG.18999	Nxpe4	ENSMUST00000093853;MSTRG.18999.5;ENSMUST00000216998	GO:0003674(molecular_function);GO:0008150(biological_process);GO:0005576(extracellular region);GO:0070062(extracellular exosome);GO:0070062(extracellular exosome)	NA	NA	NA	neurexophilin and PC-esterase domain family, member 4 [Source:MGI Symbol;Acc:MGI:1924792]	2.14004	0.473783	4.51693	2.17534	0.0115273	0.0965485	up	yes
MSTRG.5141	Naip2	ENSMUST00000117913;MSTRG.5141.1	GO:0000166(nucleotide binding);GO:0004842(ubiquitin-protein transferase activity);GO:0005524(ATP binding);GO:0043027(cysteine-type endopeptidase inhibitor activity involved in apoptotic process);GO:0046872(metal ion binding);GO:0002376(immune system process);GO:0006915(apoptotic process);GO:0006954(inflammatory response);GO:0016045(detection of bacterium);GO:0016567(protein ubiquitination);GO:004…	04621(NOD-like receptor signaling pathway);05134(Legionellosis)	NA	NA	NLR family, apoptosis inhibitory protein 2 [Source:MGI Symbol;Acc:MGI:1298226]	7.04658	1.5614	4.513	2.17409	0.0057891	0.0626959	up	yes
MSTRG.17884		MSTRG.17884.1	NA	NA	NA	NA		7.7913	1.72652	4.51272	2.174	0.012281	0.100036	up	yes
MSTRG.14877		MSTRG.14877.1	NA	NA	NA	NA		16.8323	3.73657	4.50475	2.17145	0.0105052	0.091576	up	yes
ENSMUSG00000052920	Prkg1	ENSMUST00000065067	GO:0000166(nucleotide binding);GO:0003824(catalytic activity);GO:0004672(protein kinase activity);GO:0004674(protein serine/threonine kinase activity);GO:0004692(cGMP-dependent protein kinase activity);GO:0005246(calcium channel regulator activity);GO:0005515(protein binding);GO:0005524(ATP binding);GO:0016301(kinase activity);GO:0016740(transferase activity);GO:0030553(cGMP binding);GO:0001764(n…	04022(cGMP - PKG signaling pathway);04270(Vascular smooth muscle contraction);04540(Gap junction);04611(Platelet activation);04713(Circadian entrainment);04730(Long-term depression);04740(Olfactory transduction);04923(Regulation of lipolysis in adipocyte);04970(Salivary secretion)	NA	NA	protein kinase, cGMP-dependent, type I [Source:MGI Symbol;Acc:MGI:108174]	0.575237	0.127697	4.50472	2.17144	0.0202064	0.139913	up	yes
MSTRG.8994	March5	MSTRG.8994.1	NA	NA	NA	NA		15.8009	3.52774	4.47905	2.16319	0.00790651	0.076622	up	yes
ENSMUSG00000040040	Ift88	ENSMUST00000150296;ENSMUST00000122063;ENSMUST00000154492	GO:0031514(motile cilium);GO:0005929(cilium);GO:0005814(centriole);GO:0005814(centriole)	NA	NA	NA	intraflagellar transport 88 [Source:MGI Symbol;Acc:MGI:98715]	1.90425	0.426005	4.47002	2.16028	0.0118916	0.098413	up	yes
MSTRG.8982	Pcgf5	MSTRG.8982.3;MSTRG.8982.5;ENSMUST00000062389;MSTRG.8982.4	GO:0003674(molecular_function);GO:0008270(zinc ion binding);GO:0046872(metal ion binding);GO:0006351(transcription, DNA-templated);GO:0006355(regulation of transcription, DNA-templated);GO:0045944(positive regulation of transcription from RNA polymerase II promoter);GO:0005634(nucleus);GO:0005730(nucleolus);GO:0005813(centrosome);GO:0031519(PcG protein complex)	04550(Signaling pathways regulating pluripotency of stem cells)	NA	NA	polycomb group ring finger 5 [Source:MGI Symbol;Acc:MGI:1923505]	32.0553	7.17275	4.46904	2.15996	0.00490269	0.0559754	up	yes
MSTRG.20449		MSTRG.20449.1	NA	NA	NA	NA		6.85258	1.53387	4.4675	2.15947	0.0247606	0.159614	up	yes
ENSMUSG00000074829	2010315B03Rik	ENSMUST00000177714;ENSMUST00000071300	GO:0005622(intracellular);GO:0006355(regulation of transcription, DNA-templated);GO:0046872(metal ion binding);GO:0003700(transcription factor activity, sequence-specific DNA binding);GO:0003676(nucleic acid binding);GO:0003676(nucleic acid binding)	NA	NA	NA	RIKEN cDNA 2010315B03 gene [Source:MGI Symbol;Acc:MGI:1919321]	2.8873	0.646398	4.46675	2.15922	0.0130641	0.104027	up	yes
MSTRG.10819	Znfx1	ENSMUST00000048988	GO:0003700(transcription factor activity, sequence-specific DNA binding);GO:0003723(RNA binding);GO:0008270(zinc ion binding);GO:0046872(metal ion binding);GO:0006355(regulation of transcription, DNA-templated);GO:0008150(biological_process);GO:0005575(cellular_component);GO:0005634(nucleus)	NA	NA	NA	zinc finger, NFX1-type containing 1 [Source:MGI Symbol;Acc:MGI:2138982]	5.23008	1.17111	4.46594	2.15896	0.00566625	0.0619596	up	yes
MSTRG.10399	Pced1a	ENSMUST00000141749;ENSMUST00000153663;ENSMUST00000142536	GO:0003674(molecular_function);GO:0008150(biological_process);GO:0005575(cellular_component);GO:0005575(cellular_component)	NA	NA	NA	PC-esterase domain containing 1A [Source:MGI Symbol;Acc:MGI:2442177]	1.75792	0.394029	4.4614	2.1575	0.0171646	0.126016	up	yes
MSTRG.784		MSTRG.784.1	NA	NA	NA	NA		5.60865	1.25763	4.45971	2.15695	0.0399547	0.209948	up	yes
MSTRG.9921	Bbs5	ENSMUST00000134659;ENSMUST00000143165;MSTRG.9921.7;ENSMUST00000074963	GO:0001103(RNA polymerase II repressing transcription factor binding);GO:0032266(phosphatidylinositol-3-phosphate binding);GO:0006810(transport);GO:0015031(protein transport);GO:0030030(cell projection organization);GO:0046907(intracellular transport);GO:0060271(cilium assembly);GO:0005622(intracellular);GO:0005737(cytoplasm);GO:0005815(microtubule organizing center);GO:0005856(cytoskeleton);GO:0…	NA	NA	NA	Bardet-Biedl syndrome 5 (human) [Source:MGI Symbol;Acc:MGI:1919819]	8.69329	1.94994	4.45824	2.15648	0.00772899	0.0762094	up	yes
MSTRG.16103	D930028M14Rik	ENSMUST00000186424;ENSMUST00000098678	NA	NA	NA	NA	RIKEN cDNA D930028M14 gene [Source:MGI Symbol;Acc:MGI:3687343]	6.66246	1.49494	4.45669	2.15597	0.0183152	0.13109	up	yes
MSTRG.19224		MSTRG.19224.1	NA	NA	NA	NA		6.92713	1.55521	4.45415	2.15515	0.0459806	0.228377	up	yes
MSTRG.19974	Cul4b	MSTRG.19974.1	NA	NA	NA	NA		8.45544	1.89931	4.45184	2.1544	0.0235973	0.154172	up	yes
MSTRG.17526	Myo16	MSTRG.17526.6;ENSMUST00000207477	GO:0016459(myosin complex);GO:0005524(ATP binding);GO:0003774(motor activity);GO:0000166(nucleotide binding);GO:0003779(actin binding);GO:0005515(protein binding);GO:0051015(actin filament binding);GO:0008285(negative regulation of cell proliferation);GO:0014065(phosphatidylinositol 3-kinase signaling);GO:0021549(cerebellum development);GO:0048812(neuron projection morphogenesis);GO:2000134(negat…	NA	NA	NA	myosin XVI [Source:MGI Symbol;Acc:MGI:2685951]	1.1513	0.25878	4.44893	2.15346	0.0172087	0.126265	up	yes
MSTRG.14103		MSTRG.14103.1	NA	NA	NA	NA		7.39171	1.66677	4.43476	2.14886	0.0087276	0.0813282	up	yes
MSTRG.1483	RP23-395M5.8	MSTRG.1483.1	NA	NA	NA	NA		34.6344	7.81453	4.43205	2.14798	0.0112777	0.0949769	up	yes
MSTRG.5535	Naa30	ENSMUST00000037362;ENSMUST00000153488;ENSMUST00000138478;ENSMUST00000134984	GO:0005844(polysome);GO:0004596(peptide alpha-N-acetyltransferase activity);GO:0008080(N-acetyltransferase activity);GO:0016740(transferase activity);GO:0016746(transferase activity, transferring acyl groups);GO:0006474(N-terminal protein amino acid acetylation);GO:0017196(N-terminal peptidyl-methionine acetylation);GO:0005634(nucleus);GO:0005737(cytoplasm);GO:0005829(cytosol);GO:0031417(NatC com…	NA	NA	NA	N(alpha)-acetyltransferase 30, NatC catalytic subunit [Source:MGI Symbol;Acc:MGI:1922259]	1.46651	0.331482	4.4241	2.14538	0.0153042	0.116124	up	yes
ENSMUSG00000020948	Klhl28	ENSMUST00000021331	GO:0004842(ubiquitin-protein transferase activity);GO:0016567(protein ubiquitination);GO:0031463(Cul3-RING ubiquitin ligase complex)	NA	NA	NA	kelch-like 28 [Source:MGI Symbol;Acc:MGI:1913939]	3.12944	0.707887	4.42082	2.14432	0.0183729	0.13109	up	yes
MSTRG.11252	Slc33a1	ENSMUST00000029402	GO:0008521(acetyl-CoA transporter activity);GO:0015295(solute:proton symporter activity);GO:0006810(transport);GO:0015876(acetyl-CoA transport);GO:0015992(proton transport);GO:0030509(BMP signaling pathway);GO:0060395(SMAD protein signal transduction);GO:0005783(endoplasmic reticulum);GO:0005789(endoplasmic reticulum membrane);GO:0005887(integral component of plasma membrane);GO:0016020(membrane)…	00604(Glycosphingolipid biosynthesis - ganglio series)	NA	NA	solute carrier family 33 (acetyl-CoA transporter), member 1 [Source:MGI Symbol;Acc:MGI:1332247]	11.4768	2.59808	4.41742	2.1432	0.00600913	0.064405	up	yes
MSTRG.980	Rgl1	MSTRG.980.1	NA	NA	NA	NA		30.066	6.80677	4.41707	2.14309	0.0106337	0.0923622	up	yes
MSTRG.3871	Metrnl	ENSMUST00000036742	GO:0005179(hormone activity);GO:0009409(response to cold);GO:0014850(response to muscle activity);GO:0045444(fat cell differentiation);GO:0050728(negative regulation of inflammatory response);GO:0050873(brown fat cell differentiation);GO:0090336(positive regulation of brown fat cell differentiation);GO:2000507(positive regulation of energy homeostasis);GO:0005576(extracellular region);GO:0005615(…	NA	NA	NA	meteorin, glial cell differentiation regulator-like [Source:MGI Symbol;Acc:MGI:2384806]	9.20671	2.08466	4.41641	2.14287	0.0100606	0.0888389	up	yes
MSTRG.16974	Smpd1	ENSMUST00000046983	GO:0004767(sphingomyelin phosphodiesterase activity);GO:0008270(zinc ion binding);GO:0016787(hydrolase activity);GO:0016798(hydrolase activity, acting on glycosyl bonds);GO:0046872(metal ion binding);GO:0061750(acid sphingomyelin phosphodiesterase activity);GO:0006685(sphingomyelin catabolic process);GO:0008152(metabolic process);GO:0023021(termination of signal transduction);GO:0035307(positive …	00600(Sphingolipid metabolism);04071(Sphingolipid signaling pathway);04142(Lysosome)	NA	NA	sphingomyelin phosphodiesterase 1, acid lysosomal [Source:MGI Symbol;Acc:MGI:98325]	16.2309	3.67527	4.41624	2.14282	0.00550624	0.060637	up	yes
MSTRG.2401	Itga7	MSTRG.2401.4;ENSMUST00000099112;ENSMUST00000219897;ENSMUST00000218290	GO:0016021(integral component of membrane);GO:0016020(membrane);GO:0008305(integrin complex);GO:0035987(endodermal cell differentiation);GO:0034113(heterotypic cell-cell adhesion);GO:0007229(integrin-mediated signaling pathway);GO:0007155(cell adhesion);GO:0007155(cell adhesion)	04151(PI3K-Akt signaling pathway);04510(Focal adhesion);04512(ECM-receptor interaction);04810(Regulation of actin cytoskeleton);05410(Hypertrophic cardiomyopathy (HCM));05412(Arrhythmogenic right ventricular cardiomyopathy (ARVC));05414(Dilated cardiomyopathy (DCM));05414(Dilated cardiomyopathy (DCM))	NA	NA	integrin alpha 7 [Source:MGI Symbol;Acc:MGI:102700]	5.63842	1.27961	4.40637	2.13959	0.00615426	0.0653823	up	yes
MSTRG.15044	Zc3hav1	ENSMUST00000031850;ENSMUST00000114900;ENSMUST00000143702;ENSMUST00000114898	GO:0046872(metal ion binding);GO:0003950(NAD+ ADP-ribosyltransferase activity);GO:0003723(RNA binding);GO:0017151(DEAD/H-box RNA helicase binding);GO:0045296(cadherin binding);GO:0098641(cadherin binding involved in cell-cell adhesion);GO:0002376(immune system process);GO:0009615(response to virus);GO:0032481(positive regulation of type I interferon production);GO:0032727(positive regulation of i…	NA	NA	NA	zinc finger CCCH type, antiviral 1 [Source:MGI Symbol;Acc:MGI:1926031]	24.1071	5.47532	4.40286	2.13844	0.00473512	0.05485	up	yes
MSTRG.12023	Wls	ENSMUST00000068952;ENSMUST00000200191;ENSMUST00000196276;ENSMUST00000200571	GO:0005515(protein binding);GO:0017147(Wnt-protein binding);GO:0031852(mu-type opioid receptor binding);GO:0001707(mesoderm formation);GO:0006886(intracellular protein transport);GO:0007275(multicellular organism development);GO:0009948(anterior/posterior axis specification);GO:0016055(Wnt signaling pathway);GO:0030177(positive regulation of Wnt signaling pathway);GO:0030901(midbrain development)…	NA	NA	NA	wntless homolog (Drosophila) [Source:MGI Symbol;Acc:MGI:1915401]	2.12111	0.483034	4.39123	2.13462	0.0102575	0.0899213	up	yes
MSTRG.9000	Exoc6	MSTRG.9000.1	NA	NA	NA	NA		69.0265	15.7322	4.38761	2.13343	0.00697611	0.0713816	up	yes
ENSMUSG00000014164	Klhl3	ENSMUST00000160860	GO:0031463(Cul3-RING ubiquitin ligase complex);GO:0005856(cytoskeleton);GO:0005829(cytosol);GO:0005737(cytoplasm);GO:0072156(distal tubule morphogenesis);GO:0070936(protein K48-linked ubiquitination);GO:0070294(renal sodium ion absorption);GO:0050801(ion homeostasis);GO:0042787(protein ubiquitination involved in ubiquitin-dependent protein catabolic process);GO:0016567(protein ubiquitination);GO:…	NA	NA	NA	kelch-like 3 [Source:MGI Symbol;Acc:MGI:2445185]	1.30558	0.297649	4.38631	2.13301	0.025952	0.164384	up	yes
MSTRG.14076	Gpat3	ENSMUST00000112887;ENSMUST00000092990	GO:0003841(1-acylglycerol-3-phosphate O-acyltransferase activity);GO:0004366(glycerol-3-phosphate O-acyltransferase activity);GO:0016740(transferase activity);GO:0016746(transferase activity, transferring acyl groups);GO:0006629(lipid metabolic process);GO:0008152(metabolic process);GO:0008654(phospholipid biosynthetic process);GO:0016024(CDP-diacylglycerol biosynthetic process);GO:0019432(trigly…	00561(Glycerolipid metabolism);00564(Glycerophospholipid metabolism);00564(Glycerophospholipid metabolism)	NA	NA	glycerol-3-phosphate acyltransferase 3 [Source:MGI Symbol;Acc:MGI:3603816]	5.22903	1.19216	4.38616	2.13296	0.00735663	0.0738916	up	yes
MSTRG.12957	Id3	ENSMUST00000008016;ENSMUST00000151001	GO:0003700(transcription factor activity, sequence-specific DNA binding);GO:0005515(protein binding);GO:0008134(transcription factor binding);GO:0019904(protein domain specific binding);GO:0046983(protein dimerization activity);GO:1901707(leptomycin B binding);GO:0000122(negative regulation of transcription from RNA polymerase II promoter);GO:0001656(metanephros development);GO:0006275(regulation…	04350(TGF-beta signaling pathway);04550(Signaling pathways regulating pluripotency of stem cells);04550(Signaling pathways regulating pluripotency of stem cells)	NA	NA	inhibitor of DNA binding 3 [Source:MGI Symbol;Acc:MGI:96398]	60.4749	13.7915	4.38493	2.13255	0.00509099	0.0575435	up	yes
ENSMUSG00000010601	Apol7a	ENSMUST00000176074	GO:0005576(extracellular region);GO:0005575(cellular_component);GO:0042157(lipoprotein metabolic process);GO:0006869(lipid transport);GO:0008289(lipid binding)	NA	NA	NA	apolipoprotein L 7a [Source:MGI Symbol;Acc:MGI:1923011]	1.22131	0.278604	4.38368	2.13214	0.0399547	0.209948	up	yes
MSTRG.7313	Sft2d1;T2	ENSMUST00000154553;ENSMUST00000135627;ENSMUST00000163578;ENSMUST00000128087;ENSMUST00000135964;ENSMUST00000141213	GO:0003674(molecular_function);GO:0006810(transport);GO:0015031(protein transport);GO:0016192(vesicle-mediated transport);GO:0016020(membrane);GO:0016021(integral component of membrane);GO:0016021(integral component of membrane)	NA	NA	NA	SFT2 domain containing 1 [Source:MGI Symbol;Acc:MGI:1918689];brachyury 2 [Source:MGI Symbol;Acc:MGI:104658]	25.3133	5.77452	4.38362	2.13212	0.00510333	0.0576305	up	yes
MSTRG.10737		MSTRG.10737.1	NA	NA	NA	NA		13.6184	3.10893	4.38043	2.13107	0.0116709	0.0972769	up	yes
MSTRG.3249	Dusp14	ENSMUST00000108101;ENSMUST00000138208;ENSMUST00000164891	GO:0004725(protein tyrosine phosphatase activity);GO:0008138(protein tyrosine/serine/threonine phosphatase activity);GO:0016791(phosphatase activity);GO:0017017(MAP kinase tyrosine/serine/threonine phosphatase activity);GO:0000188(inactivation of MAPK activity);GO:0006470(protein dephosphorylation);GO:0016311(dephosphorylation);GO:0035335(peptidyl-tyrosine dephosphorylation);GO:0003723(RNA bindin…	NA	NA	NA	dual specificity phosphatase 14 [Source:MGI Symbol;Acc:MGI:1927168]	2.25168	0.514619	4.37543	2.12943	0.0202064	0.139913	up	yes
MSTRG.11388	Gatb	ENSMUST00000127348;ENSMUST00000134273	GO:0000166(nucleotide binding);GO:0005524(ATP binding);GO:0016874(ligase activity);GO:0016884(carbon-nitrogen ligase activity, with glutamine as amido-N-donor);GO:0050567(glutaminyl-tRNA synthase (glutamine-hydrolyzing) activity);GO:0006412(translation);GO:0032543(mitochondrial translation);GO:0070681(glutaminyl-tRNAGln biosynthesis via transamidation);GO:0005739(mitochondrion);GO:0030956(glutamy…	00970(Aminoacyl-tRNA biosynthesis);00970(Aminoacyl-tRNA biosynthesis)	NA	NA	glutamyl-tRNA(Gln) amidotransferase, subunit B [Source:MGI Symbol;Acc:MGI:2442496]	4.29855	0.983188	4.37205	2.12831	0.00866611	0.0811232	up	yes
MSTRG.803	Rab3gap1	MSTRG.803.1	NA	NA	NA	NA		133.864	30.637	4.36935	2.12742	0.00584129	0.0631511	up	yes
MSTRG.14661	Mafk	ENSMUST00000018287;ENSMUST00000151577	GO:0003677(DNA binding);GO:0003700(transcription factor activity, sequence-specific DNA binding);GO:0043565(sequence-specific DNA binding);GO:0006351(transcription, DNA-templated);GO:0006355(regulation of transcription, DNA-templated);GO:0005634(nucleus);GO:0005515(protein binding);GO:0007596(blood coagulation);GO:0005654(nucleoplasm);GO:0000976(transcription regulatory region sequence-specific D…	NA	NA	NA	v-maf musculoaponeurotic fibrosarcoma oncogene family, protein K (avian) [Source:MGI Symbol;Acc:MGI:99951]	29.1396	6.67032	4.36854	2.12715	0.00504328	0.0571602	up	yes
MSTRG.19877	Gm14459	MSTRG.19877.1	NA	NA	NA	NA		47.8161	10.9479	4.36762	2.12685	0.00638352	0.0671432	up	yes
MSTRG.10820	Zfas1	ENSMUST00000189909;ENSMUST00000145859;ENSMUST00000136378;ENSMUST00000143587;ENSMUST00000125841	NA	NA	NA	NA	zinc finger, NFX1-type containing 1, antisense RNA 1 [Source:MGI Symbol;Acc:MGI:1916199]	194.946	44.7208	4.35917	2.12405	0.00472774	0.0548348	up	yes
MSTRG.9191	Vax1	ENSMUST00000172821;MSTRG.9191.1	GO:0001162(RNA polymerase II intronic transcription regulatory region sequence-specific DNA binding);GO:0001227(transcriptional repressor activity, RNA polymerase II transcription regulatory region sequence-specific binding);GO:0003677(DNA binding);GO:0003700(transcription factor activity, sequence-specific DNA binding);GO:0031490(chromatin DNA binding);GO:0043565(sequence-specific DNA binding);G…	NA	NA	NA	ventral anterior homeobox 1 [Source:MGI Symbol;Acc:MGI:1277163]	11.2358	2.58025	4.35453	2.12252	0.00798152	0.0771205	up	yes
MSTRG.10535	Gm14139	MSTRG.10535.1	NA	NA	NA	NA		37.838	8.69084	4.35379	2.12227	0.00560889	0.0614406	up	yes
MSTRG.5446	Dph3	ENSMUST00000067955;ENSMUST00000112000;ENSMUST00000124303;ENSMUST00000144149;ENSMUST00000022461;ENSMUST00000112001	GO:0046872(metal ion binding);GO:0017183(peptidyl-diphthamide biosynthetic process from peptidyl-histidine);GO:0050709(negative regulation of protein secretion);GO:0051099(positive regulation of binding);GO:0005634(nucleus);GO:0005654(nucleoplasm);GO:0005737(cytoplasm);GO:0005829(cytosol);GO:0005829(cytosol)	NA	NA	NA	diphthamine biosynthesis 3 [Source:MGI Symbol;Acc:MGI:1922658]	14.6756	3.37294	4.35096	2.12133	0.00640422	0.0671579	up	yes
MSTRG.1089	Pigc;Gm38304	ENSMUST00000111594;ENSMUST00000193784;ENSMUST00000028021;ENSMUST00000161826	GO:0003824(catalytic activity);GO:0016740(transferase activity);GO:0016757(transferase activity, transferring glycosyl groups);GO:0017176(phosphatidylinositol N-acetylglucosaminyltransferase activity);GO:0006506(GPI anchor biosynthetic process);GO:0000506(glycosylphosphatidylinositol-N-acetylglucosaminyltransferase (GPI-GnT) complex);GO:0005783(endoplasmic reticulum);GO:0005789(endoplasmic reticu…	00563(Glycosylphosphatidylinositol(GPI)-anchor biosynthesis);00563(Glycosylphosphatidylinositol(GPI)-anchor biosynthesis)	K03857	EC:2.4.1.198	phosphatidylinositol glycan anchor biosynthesis, class C [Source:MGI Symbol;Acc:MGI:1914542];predicted gene, 38304 [Source:MGI Symbol;Acc:MGI:5611532]	11.0737	2.54619	4.34912	2.12072	0.00628399	0.0664338	up	yes
MSTRG.12772	9930104L06Rik	ENSMUST00000136276;ENSMUST00000160420;ENSMUST00000127257	NA	NA	NA	NA	RIKEN cDNA 9930104L06 gene [Source:MGI Symbol;Acc:MGI:3041172]	1.1954	0.275148	4.34458	2.11922	0.025705	0.163748	up	yes
MSTRG.5467		MSTRG.5467.1	NA	NA	NA	NA		23.1805	5.34271	4.33872	2.11727	0.0280161	0.172322	up	yes
ENSMUSG00000037447	Arid5a	ENSMUST00000115032;ENSMUST00000124280;ENSMUST00000137906;ENSMUST00000116629	GO:0003677(DNA binding);GO:0005730(nucleolus);GO:0005654(nucleoplasm);GO:0005634(nucleus);GO:0003682(chromatin binding);GO:0008134(transcription factor binding);GO:0044212(transcription regulatory region DNA binding);GO:0002062(chondrocyte differentiation);GO:0006351(transcription, DNA-templated);GO:0006355(regulation of transcription, DNA-templated);GO:0035066(positive regulation of histone acet…	NA	NA	NA	AT rich interactive domain 5A (MRF1-like) [Source:MGI Symbol;Acc:MGI:2443039]	0.801825	0.184923	4.336	2.11636	0.0153042	0.116124	up	yes
MSTRG.6608	Hoxc9	ENSMUST00000001706;ENSMUST00000173306	GO:0003677(DNA binding);GO:0043565(sequence-specific DNA binding);GO:0006351(transcription, DNA-templated);GO:0006355(regulation of transcription, DNA-templated);GO:0007275(multicellular organism development);GO:0009952(anterior/posterior pattern specification);GO:0048704(embryonic skeletal system morphogenesis);GO:0048706(embryonic skeletal system development);GO:0005634(nucleus);GO:0005654(nucl…	NA	NA	NA	homeobox C9 [Source:MGI Symbol;Acc:MGI:96199]	2.83243	0.653295	4.3356	2.11623	0.0199187	0.139397	up	yes
ENSMUSG00000043929	Klhl15	ENSMUST00000113915;ENSMUST00000150999;ENSMUST00000096369	GO:0031463(Cul3-RING ubiquitin ligase complex);GO:0005634(nucleus);GO:2000042(negative regulation of double-strand break repair via homologous recombination);GO:0071630(ubiquitin-dependent catabolism of misfolded proteins by nucleus-associated proteasome);GO:0042787(protein ubiquitination involved in ubiquitin-dependent protein catabolic process);GO:0016567(protein ubiquitination);GO:0004842(ubiq…	NA	NA	NA	kelch-like 15 [Source:MGI Symbol;Acc:MGI:1923400]	0.67417	0.155596	4.33283	2.11531	0.0280161	0.172322	up	yes
MSTRG.6006		MSTRG.6006.1	NA	NA	NA	NA		17.0444	3.93607	4.33032	2.11447	0.038112	0.205748	up	yes
MSTRG.17254	Kat8	ENSMUST00000033070;ENSMUST00000206071	GO:0043995(histone acetyltransferase activity (H4-K5 specific));GO:0043996(histone acetyltransferase activity (H4-K8 specific));GO:0046972(histone acetyltransferase activity (H4-K16 specific));GO:0004402(histone acetyltransferase activity);GO:0008134(transcription factor binding);GO:0016407(acetyltransferase activity);GO:0016740(transferase activity);GO:0016746(transferase activity, transferring …	NA	NA	NA	K(lysine) acetyltransferase 8 [Source:MGI Symbol;Acc:MGI:1915023]	3.74507	0.865127	4.32893	2.11401	0.0113473	0.0953699	up	yes
MSTRG.14941	Atp6v1f	ENSMUST00000004396	GO:0042625(ATPase coupled ion transmembrane transporter activity);GO:0046961(proton-transporting ATPase activity, rotational mechanism);GO:0006810(transport);GO:0006811(ion transport);GO:0015991(ATP hydrolysis coupled proton transport);GO:0015992(proton transport);GO:0034220(ion transmembrane transport);GO:0016020(membrane);GO:0016471(vacuolar proton-transporting V-type ATPase complex);GO:0033180…	00190(Oxidative phosphorylation);04145(Phagosome);04721(Synaptic vesicle cycle);04966(Collecting duct acid secretion);05323(Rheumatoid arthritis)	NA	NA	ATPase, H+ transporting, lysosomal V1 subunit F [Source:MGI Symbol;Acc:MGI:1913394]	10.3612	2.39425	4.32754	2.11355	0.0146218	0.112885	up	yes
MSTRG.3699	Grb2	ENSMUST00000021090;ENSMUST00000106497	GO:0003723(RNA binding);GO:0004715(non-membrane spanning protein tyrosine kinase activity);GO:0005070(SH3/SH2 adaptor activity);GO:0005154(epidermal growth factor receptor binding);GO:0005168(neurotrophin TRKA receptor binding);GO:0005515(protein binding);GO:0017124(SH3 domain binding);GO:0019901(protein kinase binding);GO:0019903(protein phosphatase binding);GO:0019904(protein domain specific bi…	04010(MAPK signaling pathway);04012(ErbB signaling pathway);04014(Ras signaling pathway);04062(Chemokine signaling pathway);04068(FoxO signaling pathway);04151(PI3K-Akt signaling pathway);04320(Dorso-ventral axis formation);04380(Osteoclast differentiation);04510(Focal adhesion);04540(Gap junction);04550(Signaling pathways regulating pluripotency of stem cells);04630(Jak-STAT signaling pathway);0…	NA	NA	growth factor receptor bound protein 2 [Source:MGI Symbol;Acc:MGI:95805]	32.0485	7.42047	4.31893	2.11067	0.00577825	0.062633	up	yes
MSTRG.3858	Sectm1a	MSTRG.3858.1	NA	NA	NA	NA		20.2974	4.70394	4.31498	2.10935	0.00977535	0.0875795	up	yes
MSTRG.10327	Spata5l1	ENSMUST00000152813;ENSMUST00000149090	NA	NA	NA	NA	spermatogenesis associated 5-like 1 [Source:MGI Symbol;Acc:MGI:3036261]	11.9581	2.77339	4.31173	2.10827	0.00978589	0.0875795	up	yes
MSTRG.17998	Hmox1	ENSMUST00000005548	GO:0004392(heme oxygenase (decyclizing) activity);GO:0004630(phospholipase D activity);GO:0004871(signal transducer activity);GO:0016491(oxidoreductase activity);GO:0019899(enzyme binding);GO:0020037(heme binding);GO:0042803(protein homodimerization activity);GO:0046872(metal ion binding);GO:0001525(angiogenesis);GO:0001666(response to hypoxia);GO:0002246(wound healing involved in inflammatory re…	00860(Porphyrin and chlorophyll metabolism);04066(HIF-1 signaling pathway);04978(Mineral absorption)	K00510	EC:1.14.14.18	heme oxygenase 1 [Source:MGI Symbol;Acc:MGI:96163]	101.548	23.5634	4.30955	2.10754	0.00535076	0.0594519	up	yes
MSTRG.728		MSTRG.728.1	NA	NA	NA	NA		47.7023	11.0838	4.30381	2.10561	0.00978589	0.0875795	up	yes
MSTRG.2505	Snhg15	ENSMUST00000147762;ENSMUST00000124818;ENSMUST00000129570;ENSMUST00000134527	NA	NA	NA	NA	small nucleolar RNA host gene 15 [Source:MGI Symbol;Acc:MGI:3650059]	22.3627	5.20192	4.29894	2.10398	0.00849408	0.0800557	up	yes
MSTRG.12058	Ndufaf6	ENSMUST00000058183;ENSMUST00000126468;ENSMUST00000141019;MSTRG.12058.4;MSTRG.12058.2	GO:0016020(membrane);GO:0005743(mitochondrial inner membrane);GO:0005739(mitochondrion);GO:0005737(cytoplasm);GO:0005634(nucleus);GO:0032981(mitochondrial respiratory chain complex I assembly);GO:0009058(biosynthetic process);GO:0016740(transferase activity);GO:0016740(transferase activity)	NA	NA	NA	NADH dehydrogenase (ubiquinone) complex I, assembly factor 6 [Source:MGI Symbol;Acc:MGI:1924197]	41.1869	9.58286	4.29797	2.10366	0.00684308	0.0703682	up	yes
MSTRG.11873	Bdh2	ENSMUST00000120397;MSTRG.11873.5	GO:0070062(extracellular exosome);GO:0005829(cytosol);GO:0005737(cytoplasm);GO:0030855(epithelial cell differentiation);GO:0006635(fatty acid beta-oxidation);GO:0051287(NAD binding);GO:0016491(oxidoreductase activity);GO:0003858(3-hydroxybutyrate dehydrogenase activity);GO:0016628(oxidoreductase activity, acting on the CH-CH group of donors, NAD or NADP as acceptor);GO:0019290(siderophore biosynt…	00072(Synthesis and degradation of ketone bodies);00650(Butanoate metabolism)	NA	NA	3-hydroxybutyrate dehydrogenase, type 2 [Source:MGI Symbol;Acc:MGI:1917022]	3.05687	0.712301	4.29154	2.1015	0.0119396	0.0986784	up	yes
MSTRG.7085	4930453N24Rik	ENSMUST00000076991	GO:0003674(molecular_function);GO:0006915(apoptotic process);GO:0008150(biological_process);GO:0005575(cellular_component)	NA	NA	NA	RIKEN cDNA 4930453N24 gene [Source:MGI Symbol;Acc:MGI:1914859]	13.7257	3.19959	4.28982	2.10092	0.00597563	0.0642677	up	yes
MSTRG.3103	Ctns	ENSMUST00000108476;ENSMUST00000144658;ENSMUST00000006103;ENSMUST00000150468	GO:0015184(L-cystine transmembrane transporter activity);GO:0002088(lens development in camera-type eye);GO:0006749(glutathione metabolic process);GO:0006810(transport);GO:0007420(brain development);GO:0007616(long-term memory);GO:0007625(grooming behavior);GO:0007628(adult walking behavior);GO:0008542(visual learning);GO:0015811(L-cystine transport);GO:0042438(melanin biosynthetic process);GO:00…	04142(Lysosome);04142(Lysosome)	NA	NA	cystinosis, nephropathic [Source:MGI Symbol;Acc:MGI:1932872]	9.52604	2.22121	4.28867	2.10053	0.00696822	0.0713596	up	yes
MSTRG.17788	Irf2	ENSMUST00000034041;ENSMUST00000210095;ENSMUST00000209820;ENSMUST00000208976	GO:0000975(regulatory region DNA binding);GO:0000977(RNA polymerase II regulatory region sequence-specific DNA binding);GO:0001228(transcriptional activator activity, RNA polymerase II transcription regulatory region sequence-specific binding);GO:0003677(DNA binding);GO:0003700(transcription factor activity, sequence-specific DNA binding);GO:0006351(transcription, DNA-templated);GO:0006355(regula…	NA	NA	NA	interferon regulatory factor 2 [Source:MGI Symbol;Acc:MGI:96591]	4.07831	0.951252	4.28731	2.10007	0.00822734	0.0782802	up	yes
MSTRG.19546	Parp3	ENSMUST00000145396;ENSMUST00000123555;ENSMUST00000140029;ENSMUST00000139362;ENSMUST00000067218	GO:0003950(NAD+ ADP-ribosyltransferase activity);GO:0016740(transferase activity);GO:0016757(transferase activity, transferring glycosyl groups);GO:0000723(telomere maintenance);GO:0006302(double-strand break repair);GO:0006471(protein ADP-ribosylation);GO:0051106(positive regulation of DNA ligation);GO:0060236(regulation of mitotic spindle organization);GO:1990166(protein localization to site of…	03410(Base excision repair);03410(Base excision repair)	NA	NA	poly (ADP-ribose) polymerase family, member 3 [Source:MGI Symbol;Acc:MGI:1891258]	4.91209	1.14573	4.2873	2.10007	0.0105157	0.091584	up	yes
MSTRG.7357	1600012H06Rik	ENSMUST00000052691;ENSMUST00000164837	GO:0003674(molecular_function);GO:0006915(apoptotic process);GO:0008150(biological_process);GO:0005576(extracellular region);GO:0070062(extracellular exosome);GO:0070062(extracellular exosome)	NA	NA	NA	RIKEN cDNA 1600012H06 gene [Source:MGI Symbol;Acc:MGI:1915162]	9.38225	2.19119	4.2818	2.09822	0.00777119	0.0763607	up	yes
MSTRG.6688	Snn	ENSMUST00000089011	GO:0003674(molecular_function);GO:0008150(biological_process);GO:0005575(cellular_component);GO:0005739(mitochondrion);GO:0005741(mitochondrial outer membrane);GO:0016020(membrane);GO:0016021(integral component of membrane)	NA	NA	NA	stannin [Source:MGI Symbol;Acc:MGI:1276549]	42.3447	9.91174	4.27218	2.09497	0.00570387	0.0620977	up	yes
MSTRG.10569	Gm14149	MSTRG.10569.1	NA	NA	NA	NA		36.747	8.60997	4.26797	2.09355	0.0108571	0.0930889	up	yes
MSTRG.20450		MSTRG.20450.1	NA	NA	NA	NA		12.6036	2.95362	4.26715	2.09327	0.0155519	0.117367	up	yes
MSTRG.8276	2700062C07Rik	ENSMUST00000097646;MSTRG.8276.2;MSTRG.8276.1	GO:0003674(molecular_function);GO:0008150(biological_process);GO:0005575(cellular_component)	NA	NA	NA	RIKEN cDNA 2700062C07 gene [Source:MGI Symbol;Acc:MGI:1915296]	69.7838	16.3551	4.2668	2.09315	0.00629636	0.0665006	up	yes
MSTRG.3924	Laptm4a	ENSMUST00000020909	GO:0016021(integral component of membrane);GO:0016020(membrane);GO:0005794(Golgi apparatus)	04142(Lysosome)	NA	NA	lysosomal-associated protein transmembrane 4A [Source:MGI Symbol;Acc:MGI:108017]	190.335	44.675	4.26043	2.091	0.00549542	0.0605715	up	yes
MSTRG.20242	Gla	ENSMUST00000033621	GO:0003824(catalytic activity);GO:0004553(hydrolase activity, hydrolyzing O-glycosyl compounds);GO:0004557(alpha-galactosidase activity);GO:0005102(receptor binding);GO:0016787(hydrolase activity);GO:0016798(hydrolase activity, acting on glycosyl bonds);GO:0016936(galactoside binding);GO:0042803(protein homodimerization activity);GO:0005975(carbohydrate metabolic process);GO:0008152(metabolic pro…	00052(Galactose metabolism);00561(Glycerolipid metabolism);00600(Sphingolipid metabolism);00603(Glycosphingolipid biosynthesis - globo series);04142(Lysosome)	K01189	EC:3.2.1.22	galactosidase, alpha [Source:MGI Symbol;Acc:MGI:1347344]	17.1095	4.01769	4.25854	2.09036	0.00696684	0.0713596	up	yes
MSTRG.19633	Shisa5	ENSMUST00000112059;ENSMUST00000198281;ENSMUST00000199288;ENSMUST00000200366;ENSMUST00000026737	GO:0004871(signal transducer activity);GO:0050699(WW domain binding);GO:0006915(apoptotic process);GO:0042771(intrinsic apoptotic signaling pathway in response to DNA damage by p53 class mediator);GO:0043123(positive regulation of I-kappaB kinase/NF-kappaB signaling);GO:0072332(intrinsic apoptotic signaling pathway by p53 class mediator);GO:0005634(nucleus);GO:0005635(nuclear envelope);GO:0005783…	04115(p53 signaling pathway);04115(p53 signaling pathway)	NA	NA	shisa family member 5 [Source:MGI Symbol;Acc:MGI:1915044]	8.35989	1.96391	4.25675	2.08975	0.00782583	0.0763607	up	yes
MSTRG.2829	Mfap3	ENSMUST00000020830	GO:0016021(integral component of membrane);GO:0016020(membrane)	NA	NA	NA	microfibrillar-associated protein 3 [Source:MGI Symbol;Acc:MGI:1924068]	41.9925	9.87011	4.25451	2.08899	0.00567509	0.0619753	up	yes
MSTRG.4236	Eif2s1	MSTRG.4236.1	NA	NA	NA	NA		12.2407	2.87771	4.25362	2.08869	0.025705	0.163748	up	yes
MSTRG.11585	Rnf115	ENSMUST00000029740;ENSMUST00000199051	GO:0004842(ubiquitin-protein transferase activity);GO:0005515(protein binding);GO:0008270(zinc ion binding);GO:0016740(transferase activity);GO:0046872(metal ion binding);GO:0061630(ubiquitin protein ligase activity);GO:0016567(protein ubiquitination);GO:0042059(negative regulation of epidermal growth factor receptor signaling pathway);GO:0042787(protein ubiquitination involved in ubiquitin-depen…	NA	NA	NA	ring finger protein 115 [Source:MGI Symbol;Acc:MGI:1915095]	49.5357	11.6521	4.25123	2.08788	0.00587907	0.0634106	up	yes
MSTRG.20087	Xlr3d-ps	MSTRG.20087.1	NA	NA	NA	NA		23.8697	5.61881	4.24818	2.08684	0.0305515	0.180892	up	yes
MSTRG.8249		MSTRG.8249.1	NA	NA	NA	NA		76.7222	18.0767	4.24426	2.08551	0.00624563	0.0661408	up	yes
MSTRG.19614	P4htm	ENSMUST00000006853;ENSMUST00000193621;ENSMUST00000194900;ENSMUST00000195181	GO:0005506(iron ion binding);GO:0005509(calcium ion binding);GO:0016491(oxidoreductase activity);GO:0016705(oxidoreductase activity, acting on paired donors, with incorporation or reduction of molecular oxygen);GO:0016706(oxidoreductase activity, acting on paired donors, with incorporation or reduction of molecular oxygen, 2-oxoglutarate as one donor, and incorporation of one atom each of oxygen …	NA	NA	NA	prolyl 4-hydroxylase, transmembrane (endoplasmic reticulum) [Source:MGI Symbol;Acc:MGI:1921693]	3.29767	0.7771	4.24356	2.08527	0.0143372	0.111729	up	yes
MSTRG.17615	Alg11	ENSMUST00000072572	GO:0016021(integral component of membrane);GO:0016020(membrane);GO:0016757(transferase activity, transferring glycosyl groups);GO:0016740(transferase activity);GO:0004377(GDP-Man:Man3GlcNAc2-PP-Dol alpha-1,2-mannosyltransferase activity);GO:0006490(oligosaccharide-lipid intermediate biosynthetic process);GO:0033577(protein glycosylation in endoplasmic reticulum);GO:0097502(mannosylation);GO:00057…	00510(N-Glycan biosynthesis)	K00695;K03844	EC:2.4.1.13;EC:2.4.1.131	asparagine-linked glycosylation 11 (alpha-1,2-mannosyltransferase) [Source:MGI Symbol;Acc:MGI:2142632]	9.25228	2.18094	4.24234	2.08486	0.00738992	0.0739215	up	yes
MSTRG.15087	Zfp786	ENSMUST00000058844	GO:0005634(nucleus);GO:0005622(intracellular);GO:0006355(regulation of transcription, DNA-templated);GO:0046872(metal ion binding);GO:0003676(nucleic acid binding);GO:0003677(DNA binding);GO:0006351(transcription, DNA-templated);GO:0008150(biological_process)	NA	NA	NA	zinc finger protein 786 [Source:MGI Symbol;Acc:MGI:3026883]	2.37142	0.559178	4.2409	2.08437	0.015057	0.11503	up	yes
MSTRG.19925	Gm4732	MSTRG.19925.1	NA	NA	NA	NA		9.31124	2.19585	4.24038	2.08419	0.0495298	0.238771	up	yes
MSTRG.16497	Nipa2	MSTRG.16497.1	NA	NA	NA	NA		45.1497	10.6496	4.23955	2.08391	0.0108571	0.0930889	up	yes
ENSMUSG00000050796	B3galt6	ENSMUST00000052185	GO:0008378(galactosyltransferase activity);GO:0008499(UDP-galactose:beta-N-acetylglucosamine beta-1,3-galactosyltransferase activity);GO:0016740(transferase activity);GO:0016757(transferase activity, transferring glycosyl groups);GO:0035250(UDP-galactosyltransferase activity);GO:0047220(galactosylxylosylprotein 3-beta-galactosyltransferase activity);GO:0006024(glycosaminoglycan biosynthetic proce…	00532(Glycosaminoglycan biosynthesis - chondroitin sulfate / dermatan sulfate);00534(Glycosaminoglycan biosynthesis - heparan sulfate / heparin)	NA	NA	UDP-Gal:betaGal beta 1,3-galactosyltransferase, polypeptide 6 [Source:MGI Symbol;Acc:MGI:2152819]	1.34768	0.318049	4.23732	2.08315	0.0497057	0.238937	up	yes
MSTRG.2019	Nfyb	ENSMUST00000130911;ENSMUST00000142523;ENSMUST00000143749;ENSMUST00000127832	GO:0044212(transcription regulatory region DNA binding);GO:0003677(DNA binding);GO:0003700(transcription factor activity, sequence-specific DNA binding);GO:0032403(protein complex binding);GO:0043565(sequence-specific DNA binding);GO:0046982(protein heterodimerization activity);GO:0070491(repressing transcription factor binding);GO:0006351(transcription, DNA-templated);GO:0006355(regulation of tr…	04612(Antigen processing and presentation);05152(Tuberculosis);05166(HTLV-I infection);05166(HTLV-I infection)	NA	NA	nuclear transcription factor-Y beta [Source:MGI Symbol;Acc:MGI:97317]	15.2109	3.59039	4.23656	2.08289	0.00664349	0.0688326	up	yes
ENSMUSG00000054737	Zfp182	ENSMUST00000115334	GO:0005622(intracellular);GO:0006355(regulation of transcription, DNA-templated);GO:0046872(metal ion binding);GO:0003676(nucleic acid binding)	NA	NA	NA	zinc finger protein 182 [Source:MGI Symbol;Acc:MGI:2442220]	1.49478	0.353277	4.23118	2.08106	0.0225811	0.149841	up	yes
MSTRG.13306	Gm42950	MSTRG.13306.2;MSTRG.13306.1	NA	NA	NA	NA		37.2581	8.80813	4.22996	2.08064	0.00696684	0.0713596	up	yes
MSTRG.8234	Impact	ENSMUST00000025290	GO:0003779(actin binding);GO:0005515(protein binding);GO:0043022(ribosome binding);GO:0000122(negative regulation of transcription from RNA polymerase II promoter);GO:0001933(negative regulation of protein phosphorylation);GO:0006417(regulation of translation);GO:0006446(regulation of translational initiation);GO:0007399(nervous system development);GO:0030154(cell differentiation);GO:0031333(nega…	NA	NA	NA	impact, RWD domain protein [Source:MGI Symbol;Acc:MGI:1098233]	104.621	24.7519	4.22676	2.07955	0.00575093	0.0624459	up	yes
MSTRG.628		MSTRG.628.1	NA	NA	NA	NA		10.6942	2.53681	4.21563	2.07575	0.0142888	0.111422	up	yes
MSTRG.3357	Mrpl27	MSTRG.3357.4;ENSMUST00000125148;ENSMUST00000025278;ENSMUST00000129498;ENSMUST00000132813	GO:0003723(RNA binding);GO:0003735(structural constituent of ribosome);GO:0006412(translation);GO:0005622(intracellular);GO:0005739(mitochondrion);GO:0005762(mitochondrial large ribosomal subunit);GO:0005840(ribosome);GO:0030529(intracellular ribonucleoprotein complex);GO:0030529(intracellular ribonucleoprotein complex)	03010(Ribosome);03010(Ribosome)	NA	NA	mitochondrial ribosomal protein L27 [Source:MGI Symbol;Acc:MGI:2137224]	44.2126	10.4903	4.21463	2.0754	0.00753493	0.0748394	up	yes
MSTRG.8954	Rnls	ENSMUST00000096114	GO:0005615(extracellular space);GO:1902074(response to salt);GO:0071871(response to epinephrine);GO:0071869(response to catecholamine);GO:0055114(oxidation-reduction process);GO:0002931(response to ischemia);GO:0016491(oxidoreductase activity)	NA	NA	NA	renalase, FAD-dependent amine oxidase [Source:MGI Symbol;Acc:MGI:1915045]	2.42332	0.575013	4.21437	2.07532	0.038112	0.205748	up	yes
ENSMUSG00000039384	Dusp10	ENSMUST00000048655	GO:0004721(phosphoprotein phosphatase activity);GO:0004725(protein tyrosine phosphatase activity);GO:0008138(protein tyrosine/serine/threonine phosphatase activity);GO:0016787(hydrolase activity);GO:0016791(phosphatase activity);GO:0017017(MAP kinase tyrosine/serine/threonine phosphatase activity);GO:0033549(MAP kinase phosphatase activity);GO:0000188(inactivation of MAPK activity);GO:0002819(reg…	04010(MAPK signaling pathway)	NA	NA	dual specificity phosphatase 10 [Source:MGI Symbol;Acc:MGI:1927070]	4.18514	0.993176	4.2139	2.07516	0.015816	0.118911	up	yes
ENSMUSG00000020639	Pfn4	ENSMUST00000219503;ENSMUST00000178879	GO:0003779(actin binding);GO:0003785(actin monomer binding);GO:0008289(lipid binding);GO:0042989(sequestering of actin monomers);GO:0005737(cytoplasm);GO:0005856(cytoskeleton);GO:0005938(cell cortex);GO:0015629(actin cytoskeleton);GO:0015629(actin cytoskeleton)	04015(Rap1 signaling pathway);04810(Regulation of actin cytoskeleton);05132(Salmonella infection);05132(Salmonella infection)	NA	NA	profilin family, member 4 [Source:MGI Symbol;Acc:MGI:1920121]	0.878964	0.208698	4.21164	2.07438	0.0294637	0.177451	up	yes
MSTRG.4033	Hbp1	ENSMUST00000172314;ENSMUST00000175666;ENSMUST00000176103;ENSMUST00000167458	GO:0016607(nuclear speck);GO:0005654(nucleoplasm);GO:0005634(nucleus);GO:0003723(RNA binding);GO:0003677(DNA binding);GO:0003677(DNA binding)	NA	NA	NA	high mobility group box transcription factor 1 [Source:MGI Symbol;Acc:MGI:894659]	7.53436	1.7906	4.20773	2.07304	0.00777895	0.0763607	up	yes
MSTRG.10035	P2rx3	ENSMUST00000028465;ENSMUST00000127839	GO:0098794(postsynapse);GO:0016021(integral component of membrane);GO:0016020(membrane);GO:0005887(integral component of plasma membrane);GO:0098655(cation transmembrane transport);GO:0060079(excitatory postsynaptic potential);GO:0035590(purinergic nucleotide receptor signaling pathway);GO:0033198(response to ATP);GO:0006811(ion transport);GO:0006810(transport);GO:0005524(ATP binding);GO:0005216(…	04020(Calcium signaling pathway);04080(Neuroactive ligand-receptor interaction);04080(Neuroactive ligand-receptor interaction)	NA	NA	purinergic receptor P2X, ligand-gated ion channel, 3 [Source:MGI Symbol;Acc:MGI:1097160]	1.52762	0.363094	4.20722	2.07287	0.0497057	0.238937	up	yes
ENSMUSG00000039239	Tgfb2	ENSMUST00000045288	GO:0001540(beta-amyloid binding);GO:0004702(signal transducer, downstream of receptor, with serine/threonine kinase activity);GO:0005102(receptor binding);GO:0005114(type II transforming growth factor beta receptor binding);GO:0005125(cytokine activity);GO:0005160(transforming growth factor beta receptor binding);GO:0005515(protein binding);GO:0008083(growth factor activity);GO:0034714(type III t…	04010(MAPK signaling pathway);04060(Cytokine-cytokine receptor interaction);04068(FoxO signaling pathway);04110(Cell cycle);04144(Endocytosis);04350(TGF-beta signaling pathway);04380(Osteoclast differentiation);04390(Hippo signaling pathway);05140(Leishmaniasis);05142(Chagas disease (American trypanosomiasis));05144(Malaria);05145(Toxoplasmosis);05146(Amoebiasis);05152(Tuberculosis);05161(Hepatit…	NA	NA	transforming growth factor, beta 2 [Source:MGI Symbol;Acc:MGI:98726]	0.903777	0.214823	4.20707	2.07282	0.0275041	0.170487	up	yes
MSTRG.10551	Gm10130	MSTRG.10551.1	NA	NA	NA	NA		25.6699	6.10267	4.20634	2.07256	0.00658563	0.0684575	up	yes
ENSMUSG00000038058	Nod1	ENSMUST00000060655	GO:0000166(nucleotide binding);GO:0005524(ATP binding);GO:0042981(regulation of apoptotic process);GO:0005515(protein binding);GO:0042802(identical protein binding);GO:0042803(protein homodimerization activity);GO:0050700(CARD domain binding);GO:0002376(immune system process);GO:0002606(positive regulation of dendritic cell antigen processing and presentation);GO:0006915(apoptotic process);GO:000…	04621(NOD-like receptor signaling pathway);05133(Pertussis)	NA	NA	nucleotide-binding oligomerization domain containing 1 [Source:MGI Symbol;Acc:MGI:1341839]	1.2134	0.288512	4.20572	2.07235	0.0219721	0.147057	up	yes
MSTRG.753	Cntnap5a	MSTRG.753.1	NA	NA	NA	NA		8.60281	2.04629	4.20409	2.07179	0.0183729	0.13109	up	yes
ENSMUSG00000038181	Chpf2	ENSMUST00000088295	GO:0003674(molecular_function);GO:0008376(acetylgalactosaminyltransferase activity);GO:0008150(biological_process);GO:0016020(membrane);GO:0032580(Golgi cisterna membrane)	00532(Glycosaminoglycan biosynthesis - chondroitin sulfate / dermatan sulfate)	NA	NA	chondroitin polymerizing factor 2 [Source:MGI Symbol;Acc:MGI:1917522]	3.18399	0.757715	4.20209	2.07111	0.010792	0.0929665	up	yes
ENSMUSG00000061451	Tmem151a	ENSMUST00000077066	GO:0003674(molecular_function);GO:0008150(biological_process);GO:0005575(cellular_component);GO:0016020(membrane);GO:0016021(integral component of membrane)	NA	NA	NA	transmembrane protein 151A [Source:MGI Symbol;Acc:MGI:2147713]	1.31984	0.314256	4.19989	2.07035	0.0305515	0.180892	up	yes
MSTRG.5218	Ankrd55	ENSMUST00000165593;ENSMUST00000056047;ENSMUST00000168684	GO:0003674(molecular_function);GO:0008150(biological_process);GO:0005575(cellular_component);GO:0005575(cellular_component)	NA	NA	NA	ankyrin repeat domain 55 [Source:MGI Symbol;Acc:MGI:1924568]	1.63497	0.389662	4.19586	2.06897	0.0265155	0.166435	up	yes
MSTRG.1515	Enpp1	MSTRG.1515.1	NA	NA	NA	NA		81.7428	19.4854	4.19507	2.0687	0.00749631	0.074555	up	yes
MSTRG.11241	Serp1	ENSMUST00000029385	GO:0001501(skeletal system development);GO:0006006(glucose metabolic process);GO:0006486(protein glycosylation);GO:0006810(transport);GO:0009791(post-embryonic development);GO:0010259(multicellular organism aging);GO:0015031(protein transport);GO:0030968(endoplasmic reticulum unfolded protein response);GO:0032024(positive regulation of insulin secretion);GO:0045727(positive regulation of translat…	NA	NA	NA	stress-associated endoplasmic reticulum protein 1 [Source:MGI Symbol;Acc:MGI:92638]	404.147	96.3938	4.19267	2.06787	0.00587393	0.0634106	up	yes
MSTRG.12043		MSTRG.12043.1	NA	NA	NA	NA		28.0829	6.70407	4.18893	2.06658	0.0142888	0.111422	up	yes
MSTRG.8812	Snhg1	ENSMUST00000205825;ENSMUST00000205909;ENSMUST00000206113;ENSMUST00000206462;ENSMUST00000206135;ENSMUST00000206255;ENSMUST00000205852;ENSMUST00000206155;MSTRG.8812.2;ENSMUST00000205539;ENSMUST00000206029;ENSMUST00000206961;ENSMUST00000205274;ENSMUST00000206519;ENSMUST00000205389;MSTRG.8812.1	NA	NA	NA	NA	small nucleolar RNA host gene 1 [Source:MGI Symbol;Acc:MGI:3763743]	273.094	65.3367	4.1798	2.06343	0.00612757	0.0653362	up	yes
MSTRG.1210	Opn3;Chml	ENSMUST00000027809;ENSMUST00000209720	GO:0004871(signal transducer activity);GO:0004930(G-protein coupled receptor activity);GO:0009881(photoreceptor activity);GO:0007165(signal transduction);GO:0007186(G-protein coupled receptor signaling pathway);GO:0007602(phototransduction);GO:0018298(protein-chromophore linkage);GO:0050896(response to stimulus);GO:0001750(photoreceptor outer segment);GO:0016020(membrane);GO:0016021(integral comp…	NA	NA	NA	opsin 3 [Source:MGI Symbol;Acc:MGI:1338022];choroideremia-like [Source:MGI Symbol;Acc:MGI:101913]	1.96385	0.471328	4.16663	2.05888	0.0112936	0.0950469	up	yes
MSTRG.424	D230017M19Rik	ENSMUST00000181973	NA	NA	NA	NA	RIKEN cDNA D230017M19 gene [Source:MGI Symbol;Acc:MGI:2445071]	1.25755	0.302252	4.16058	2.05679	0.025705	0.163748	up	yes
MSTRG.1545	Rnf146	ENSMUST00000037548;ENSMUST00000160372;ENSMUST00000161508	GO:0004842(ubiquitin-protein transferase activity);GO:0008270(zinc ion binding);GO:0016740(transferase activity);GO:0046872(metal ion binding);GO:0061630(ubiquitin protein ligase activity);GO:0072572(poly-ADP-D-ribose binding);GO:0016055(Wnt signaling pathway);GO:0016567(protein ubiquitination);GO:0042787(protein ubiquitination involved in ubiquitin-dependent protein catabolic process);GO:0051865…	NA	K13452	EC:6.3.2.-	ring finger protein 146 [Source:MGI Symbol;Acc:MGI:1915281]	2.35692	0.56702	4.15668	2.05543	0.0194639	0.137454	up	yes
MSTRG.8473		MSTRG.8473.1	NA	NA	NA	NA		11.6687	2.80777	4.15584	2.05514	0.0333343	0.190799	up	yes
MSTRG.17088		MSTRG.17088.1	NA	NA	NA	NA		48.1644	11.5958	4.15362	2.05437	0.0109396	0.0932045	up	yes
MSTRG.3201		MSTRG.3201.1	NA	NA	NA	NA		41.5195	9.99709	4.15316	2.05421	0.0114042	0.0957832	up	yes
MSTRG.7683	Tap2	ENSMUST00000025197;ENSMUST00000127543	GO:0015197(peptide transporter activity);GO:0000166(nucleotide binding);GO:0005515(protein binding);GO:0005524(ATP binding);GO:0015433(peptide antigen-transporting ATPase activity);GO:0015440(peptide-transporting ATPase activity);GO:0016887(ATPase activity);GO:0023029(MHC class Ib protein binding);GO:0042287(MHC protein binding);GO:0042626(ATPase activity, coupled to transmembrane movement of sub…	02010(ABC transporters);04145(Phagosome);04612(Antigen processing and presentation);05168(Herpes simplex infection);05340(Primary immunodeficiency);05340(Primary immunodeficiency)	NA	NA	transporter 2, ATP-binding cassette, sub-family B (MDR/TAP) [Source:MGI Symbol;Acc:MGI:98484]	23.7696	5.72363	4.15288	2.05411	0.00733484	0.073776	up	yes
MSTRG.12042		MSTRG.12042.1	NA	NA	NA	NA		23.3759	5.6322	4.15041	2.05325	0.0235973	0.154172	up	yes
MSTRG.9597	Rxra	ENSMUST00000077257	GO:0005634(nucleus);GO:0006355(regulation of transcription, DNA-templated);GO:0006351(transcription, DNA-templated);GO:0046872(metal ion binding);GO:0043565(sequence-specific DNA binding);GO:0008270(zinc ion binding);GO:0003700(transcription factor activity, sequence-specific DNA binding);GO:0003677(DNA binding);GO:0090575(RNA polymerase II transcription factor complex);GO:0043235(receptor comple…	03320(PPAR signaling pathway);04151(PI3K-Akt signaling pathway);04919(Thyroid hormone signaling pathway);04920(Adipocytokine signaling pathway);04932(Non-alcoholic fatty liver disease (NAFLD));04976(Bile secretion);05160(Hepatitis C);05200(Pathways in cancer);05202(Transcriptional misregulation in cancers);05216(Thyroid cancer);05222(Small cell lung cancer);05223(Non-small cell lung cancer)	NA	NA	retinoid X receptor alpha [Source:MGI Symbol;Acc:MGI:98214]	0.737562	0.177729	4.14992	2.05308	0.0334902	0.190935	up	yes
MSTRG.131	Ccdc115;Gm28306	ENSMUST00000042493;ENSMUST00000191315	GO:0051082(unfolded protein binding);GO:0008150(biological_process);GO:0005764(lysosome);GO:0005768(endosome);GO:0005793(endoplasmic reticulum-Golgi intermediate compartment);GO:0016020(membrane);GO:0030137(COPI-coated vesicle);GO:0031410(cytoplasmic vesicle);GO:0042406(extrinsic component of endoplasmic reticulum membrane)	NA	NA	NA	coiled-coil domain containing 115 [Source:MGI Symbol;Acc:MGI:1916918];predicted gene 28306 [Source:MGI Symbol;Acc:MGI:5579012]	29.0051	6.99162	4.14855	2.05261	0.00721834	0.0729237	up	yes
ENSMUSG00000044348	Slc25a53	ENSMUST00000145842;ENSMUST00000148253;ENSMUST00000171738;ENSMUST00000113069;ENSMUST00000154484	GO:0016021(integral component of membrane);GO:0016020(membrane);GO:0005743(mitochondrial inner membrane);GO:0055085(transmembrane transport);GO:0006839(mitochondrial transport);GO:0006810(transport);GO:0022857(transmembrane transporter activity);GO:0022857(transmembrane transporter activity)	NA	NA	NA	solute carrier family 25, member 53 [Source:MGI Symbol;Acc:MGI:1914312]	3.151	0.759819	4.14704	2.05208	0.0115509	0.0966231	up	yes
ENSMUSG00000096687	Mfsd4b4	ENSMUST00000178563	GO:0016021(integral component of membrane);GO:0016020(membrane);GO:1904659(glucose transmembrane transport);GO:0055085(transmembrane transport);GO:0005355(glucose transmembrane transporter activity)	NA	NA	NA	major facilitator superfamily domain containing 4B4 [Source:MGI Symbol;Acc:MGI:3035041]	1.64234	0.396297	4.14423	2.0511	0.0333343	0.190799	up	yes
ENSMUSG00000021368	Tbc1d7	ENSMUST00000179852;ENSMUST00000021797	GO:0005096(GTPase activator activity);GO:0017137(Rab GTPase binding);GO:0031398(positive regulation of protein ubiquitination);GO:0032007(negative regulation of TOR signaling);GO:0070848(response to growth factor);GO:0090630(activation of GTPase activity);GO:1902018(negative regulation of cilium assembly);GO:0031410(cytoplasmic vesicle);GO:0036064(ciliary basal body);GO:0036064(ciliary basal body)	NA	NA	NA	TBC1 domain family, member 7 [Source:MGI Symbol;Acc:MGI:1914296]	3.20475	0.773494	4.14322	2.05075	0.0334902	0.190935	up	yes
MSTRG.4147	Rpl36al	ENSMUST00000110620;ENSMUST00000054544;MSTRG.4147.3;ENSMUST00000110619;MSTRG.4147.2	GO:0003674(molecular_function);GO:0003735(structural constituent of ribosome);GO:0006412(translation);GO:0008150(biological_process);GO:0005622(intracellular);GO:0005737(cytoplasm);GO:0005840(ribosome);GO:0022625(cytosolic large ribosomal subunit);GO:0030529(intracellular ribonucleoprotein complex);GO:0030529(intracellular ribonucleoprotein complex)	03010(Ribosome);03010(Ribosome)	NA	NA	ribosomal protein L36A-like [Source:MGI Symbol;Acc:MGI:1913733]	53.6618	12.9978	4.12853	2.04563	0.00785384	0.0763961	up	yes
ENSMUSG00000062743	Zfp677	ENSMUST00000056107;ENSMUST00000162659	GO:0003676(nucleic acid binding);GO:0003700(transcription factor activity, sequence-specific DNA binding);GO:0046872(metal ion binding);GO:0006355(regulation of transcription, DNA-templated);GO:0005622(intracellular);GO:0005622(intracellular)	NA	NA	NA	zinc finger protein 677 [Source:MGI Symbol;Acc:MGI:3053207]	1.7903	0.433953	4.12556	2.04459	0.0365185	0.200634	up	yes
MSTRG.8134	Gm5499	MSTRG.8134.1	NA	NA	NA	NA		19.7237	4.78136	4.12512	2.04444	0.0125192	0.101246	up	yes
MSTRG.2396	Cd63	ENSMUST00000026407;ENSMUST00000105229;ENSMUST00000219317;ENSMUST00000220245	GO:0002092(positive regulation of receptor internalization);GO:0007160(cell-matrix adhesion);GO:0016477(cell migration);GO:0034613(cellular protein localization);GO:0035646(endosome to melanosome transport);GO:0048757(pigment granule maturation);GO:1900746(regulation of vascular endothelial growth factor signaling pathway);GO:2000680(regulation of rubidium ion transport);GO:2001046(positive regul…	04142(Lysosome);05205(Proteoglycans in cancer);05205(Proteoglycans in cancer)	NA	NA	CD63 antigen [Source:MGI Symbol;Acc:MGI:99529]	43.9135	10.6484	4.12396	2.04403	0.00702598	0.0718327	up	yes
MSTRG.9344	Msrb2	ENSMUST00000023856;ENSMUST00000126894	GO:0003779(actin binding);GO:0008270(zinc ion binding);GO:0016491(oxidoreductase activity);GO:0016671(oxidoreductase activity, acting on a sulfur group of donors, disulfide as acceptor);GO:0033743(peptide-methionine (R)-S-oxide reductase activity);GO:0046872(metal ion binding);GO:0006979(response to oxidative stress);GO:0030041(actin filament polymerization);GO:0030091(protein repair);GO:0055114(…	NA	NA	NA	methionine sulfoxide reductase B2 [Source:MGI Symbol;Acc:MGI:1923717]	10.3476	2.51501	4.11432	2.04065	0.017537	0.128144	up	yes
MSTRG.17108	BC030336	ENSMUST00000060175;ENSMUST00000208454;ENSMUST00000208534;ENSMUST00000207065	GO:0016021(integral component of membrane);GO:0016020(membrane);GO:0003674(molecular_function);GO:0008150(biological_process);GO:0005575(cellular_component);GO:0005575(cellular_component)	NA	NA	NA	cDNA sequence BC030336 [Source:MGI Symbol;Acc:MGI:2446240]	13.7533	3.34724	4.10884	2.03873	0.00766544	0.0758122	up	yes
MSTRG.7282	Dynlt1c	ENSMUST00000124894;ENSMUST00000092966;ENSMUST00000138598	GO:0003774(motor activity);GO:0005515(protein binding);GO:0030742(GTP-dependent protein binding);GO:0031681(G-protein beta-subunit binding);GO:0042802(identical protein binding);GO:0000132(establishment of mitotic spindle orientation);GO:0006810(transport);GO:0007049(cell cycle);GO:0007067(mitotic nuclear division);GO:0007399(nervous system development);GO:0008277(regulation of G-protein coupled …	NA	NA	NA	dynein light chain Tctex-type 1C [Source:MGI Symbol;Acc:MGI:3807476]	6.60889	1.6089	4.1077	2.03833	0.0105992	0.0922015	up	yes
MSTRG.11240	Selenot	ENSMUST00000107924	GO:0009749(response to glucose);GO:0031016(pancreas development);GO:0035773(insulin secretion involved in cellular response to glucose stimulus);GO:0042593(glucose homeostasis);GO:0005783(endoplasmic reticulum)	NA	NA	NA	selenoprotein T [Source:MGI Symbol;Acc:MGI:1916477]	62.9797	15.3701	4.09755	2.03476	0.0071097	0.0723346	up	yes
MSTRG.19786	Exosc7	ENSMUST00000214741;ENSMUST00000216412;ENSMUST00000026891	GO:0003723(RNA binding);GO:0006364(rRNA processing);GO:0000178(exosome (RNase complex));GO:0005634(nucleus);GO:0005730(nucleolus);GO:0005737(cytoplasm);GO:0005737(cytoplasm)	03018(RNA degradation);03018(RNA degradation)	NA	NA	exosome component 7 [Source:MGI Symbol;Acc:MGI:1913696]	1.60099	0.391199	4.09253	2.03299	0.0276669	0.171069	up	yes
MSTRG.15975	Gm17737	MSTRG.15975.1	NA	NA	NA	NA		39.7194	9.70936	4.09084	2.0324	0.00802771	0.0772435	up	yes
MSTRG.15450	Arl6ip5	ENSMUST00000044681	GO:0005515(protein binding);GO:0002037(negative regulation of L-glutamate transport);GO:0008631(intrinsic apoptotic signaling pathway in response to oxidative stress);GO:0010917(negative regulation of mitochondrial membrane potential);GO:0015813(L-glutamate transport);GO:0032874(positive regulation of stress-activated MAPK cascade);GO:0043065(positive regulation of apoptotic process);GO:0043280(p…	NA	NA	NA	ADP-ribosylation factor-like 6 interacting protein 5 [Source:MGI Symbol;Acc:MGI:1929501]	104.245	25.4898	4.08969	2.03199	0.00739474	0.0739215	up	yes
MSTRG.184	Txndc9	ENSMUST00000195247;ENSMUST00000162031;ENSMUST00000194747;ENSMUST00000193832;ENSMUST00000194692;ENSMUST00000192960	GO:0008479(queuine tRNA-ribosyltransferase activity);GO:0045296(cadherin binding);GO:0098641(cadherin binding involved in cell-cell adhesion);GO:0008616(queuosine biosynthetic process);GO:0045454(cell redox homeostasis);GO:0098609(cell-cell adhesion);GO:0005634(nucleus);GO:0005737(cytoplasm);GO:0005813(centrosome);GO:0005815(microtubule organizing center);GO:0005856(cytoskeleton);GO:0005913(cell-…	NA	NA	NA	thioredoxin domain containing 9 [Source:MGI Symbol;Acc:MGI:2138153]	27.837	6.83019	4.07558	2.027	0.00745582	0.0743308	up	yes
MSTRG.15941	Zfp28	ENSMUST00000081022;ENSMUST00000208949;ENSMUST00000208338	GO:0003676(nucleic acid binding);GO:0003677(DNA binding);GO:0003700(transcription factor activity, sequence-specific DNA binding);GO:0046872(metal ion binding);GO:0006351(transcription, DNA-templated);GO:0006355(regulation of transcription, DNA-templated);GO:0005622(intracellular);GO:0005634(nucleus);GO:0005634(nucleus)	NA	NA	NA	zinc finger protein 28 [Source:MGI Symbol;Acc:MGI:99175]	6.73865	1.65479	4.0722	2.02581	0.00998753	0.0884916	up	yes
MSTRG.1097		MSTRG.1097.1	NA	NA	NA	NA		12.4211	3.05608	4.06438	2.02304	0.0135714	0.107174	up	yes
MSTRG.20215		MSTRG.20215.1	NA	NA	NA	NA		43.3999	10.6812	4.06322	2.02262	0.0172483	0.126481	up	yes
MSTRG.2299		MSTRG.2299.1	NA	NA	NA	NA		17.9266	4.41518	4.06023	2.02156	0.0195849	0.137884	up	yes
MSTRG.470	Nhej1	ENSMUST00000152855	GO:0005634(nucleus);GO:0006302(double-strand break repair)	03450(Non-homologous end-joining)	NA	NA	nonhomologous end-joining factor 1 [Source:MGI Symbol;Acc:MGI:1922820]	8.46273	2.08508	4.0587	2.02102	0.0224182	0.149158	up	yes
MSTRG.18323	Cog8	MSTRG.18323.1;ENSMUST00000095517;ENSMUST00000034391;ENSMUST00000134772	GO:0003674(molecular_function);GO:0006810(transport);GO:0006891(intra-Golgi vesicle-mediated transport);GO:0015031(protein transport);GO:0000139(Golgi membrane);GO:0005794(Golgi apparatus);GO:0016020(membrane);GO:0017119(Golgi transport complex);GO:0017119(Golgi transport complex)	NA	NA	NA	component of oligomeric golgi complex 8 [Source:MGI Symbol;Acc:MGI:2142885]	34.2411	8.44689	4.05369	2.01924	0.00782499	0.0763607	up	yes
MSTRG.16644		MSTRG.16644.1	NA	NA	NA	NA		10.6617	2.63031	4.05339	2.01913	0.0259559	0.164384	up	yes
MSTRG.11160	Slc7a11	ENSMUST00000029297;ENSMUST00000142932;ENSMUST00000193838	GO:0016021(integral component of membrane);GO:0016020(membrane);GO:0006865(amino acid transport);GO:0003333(amino acid transmembrane transport);GO:0015171(amino acid transmembrane transporter activity);GO:0006979(response to oxidative stress);GO:0007420(brain development);GO:0009636(response to toxic substance);GO:0035094(response to nicotine);GO:0070306(lens fiber cell differentiation);GO:000579…	NA	NA	NA	solute carrier family 7 (cationic amino acid transporter, y+ system), member 11 [Source:MGI Symbol;Acc:MGI:1347355]	18.4689	4.55831	4.05171	2.01853	0.00760606	0.0753449	up	yes
MSTRG.6833	Ece2	ENSMUST00000115522;ENSMUST00000003898;ENSMUST00000119224	GO:0003824(catalytic activity);GO:0004222(metalloendopeptidase activity);GO:0008168(methyltransferase activity);GO:0008233(peptidase activity);GO:0008237(metallopeptidase activity);GO:0016740(transferase activity);GO:0016787(hydrolase activity);GO:0046872(metal ion binding);GO:0006508(proteolysis);GO:0007420(brain development);GO:0007507(heart development);GO:0008152(metabolic process);GO:0010002…	NA	K02464	EC:2.1.1.-	endothelin converting enzyme 2 [Source:MGI Symbol;Acc:MGI:1101356]	4.90991	1.2141	4.04408	2.01581	0.00999542	0.0884983	up	yes
ENSMUSG00000029217	Tec	ENSMUST00000071944;ENSMUST00000138842;ENSMUST00000073843	GO:0000166(nucleotide binding);GO:0004672(protein kinase activity);GO:0004713(protein tyrosine kinase activity);GO:0004715(non-membrane spanning protein tyrosine kinase activity);GO:0005524(ATP binding);GO:0016301(kinase activity);GO:0016740(transferase activity);GO:0006468(protein phosphorylation);GO:0007229(integrin-mediated signaling pathway);GO:0010543(regulation of platelet activation);GO:00…	04380(Osteoclast differentiation);04660(T cell receptor signaling pathway);04660(T cell receptor signaling pathway)	NA	NA	tec protein tyrosine kinase [Source:MGI Symbol;Acc:MGI:98662]	3.79165	0.938165	4.04156	2.01491	0.0127437	0.1025	up	yes
MSTRG.10892	Gm14391	ENSMUST00000109056	GO:0005575(cellular_component);GO:0046872(metal ion binding);GO:0003676(nucleic acid binding);GO:0006355(regulation of transcription, DNA-templated);GO:0005622(intracellular);GO:0003700(transcription factor activity, sequence-specific DNA binding)	NA	NA	NA	predicted gene 14391 [Source:MGI Symbol;Acc:MGI:3709324]	1.37624	0.340635	4.04021	2.01443	0.0205499	0.141268	up	yes
ENSMUSG00000040219	Ttc12	ENSMUST00000055096	GO:0003674(molecular_function);GO:0008150(biological_process);GO:0005813(centrosome)	NA	NA	NA	tetratricopeptide repeat domain 12 [Source:MGI Symbol;Acc:MGI:2444588]	1.33175	0.329788	4.03819	2.01371	0.0265155	0.166435	up	yes
MSTRG.15427	Tmem43	ENSMUST00000032183	GO:0043621(protein self-association);GO:0071763(nuclear membrane organization);GO:0005634(nucleus);GO:0005637(nuclear inner membrane);GO:0005639(integral component of nuclear inner membrane);GO:0005783(endoplasmic reticulum);GO:0005788(endoplasmic reticulum lumen);GO:0005794(Golgi apparatus);GO:0016020(membrane);GO:0016021(integral component of membrane)	NA	NA	NA	transmembrane protein 43 [Source:MGI Symbol;Acc:MGI:1921372]	12.9673	3.21986	4.02729	2.00981	0.00927253	0.0843834	up	yes
MSTRG.9279	Pfkfb3	ENSMUST00000192949;ENSMUST00000028114	GO:0005654(nucleoplasm);GO:0046835(carbohydrate phosphorylation);GO:0008152(metabolic process);GO:0006003(fructose 2,6-bisphosphate metabolic process);GO:0006000(fructose metabolic process);GO:0005524(ATP binding);GO:0003873(6-phosphofructo-2-kinase activity);GO:0003824(catalytic activity);GO:0004331(fructose-2,6-bisphosphate 2-phosphatase activity);GO:0016301(kinase activity);GO:0016740(transfer…	00051(Fructose and mannose metabolism);04066(HIF-1 signaling pathway);04152(AMPK signaling pathway);04152(AMPK signaling pathway)	K14634;K19029	EC:3.1.3.46;EC:2.7.1.105	6-phosphofructo-2-kinase/fructose-2,6-biphosphatase 3 [Source:MGI Symbol;Acc:MGI:2181202]	5.23235	1.30059	4.02306	2.00829	0.0101803	0.0895603	up	yes
MSTRG.900		MSTRG.900.1	NA	NA	NA	NA		9.30254	2.31437	4.01948	2.00701	0.0340197	0.192801	up	yes
MSTRG.2596	Cct4	MSTRG.2596.1	NA	NA	NA	NA		11.3199	2.82778	4.0031	2.00112	0.0129472	0.103493	up	yes
MSTRG.12483	Tm2d1	ENSMUST00000030292;MSTRG.12483.5;ENSMUST00000125034;ENSMUST00000107051;MSTRG.12483.8;MSTRG.12483.6	GO:0001540(beta-amyloid binding);GO:0004930(G-protein coupled receptor activity);GO:0006915(apoptotic process);GO:0007186(G-protein coupled receptor signaling pathway);GO:0097190(apoptotic signaling pathway);GO:0005887(integral component of plasma membrane);GO:0016020(membrane);GO:0016021(integral component of membrane);GO:0016021(integral component of membrane)	NA	NA	NA	TM2 domain containing 1 [Source:MGI Symbol;Acc:MGI:2137022]	44.8203	11.2162	3.99602	1.99857	0.00969341	0.0871285	up	yes
MSTRG.10576	Srxn1	ENSMUST00000041500;ENSMUST00000137751	GO:0005829(cytosol);GO:0098869(cellular oxidant detoxification);GO:0055114(oxidation-reduction process);GO:0006979(response to oxidative stress);GO:0032542(sulfiredoxin activity);GO:0016667(oxidoreductase activity, acting on a sulfur group of donors);GO:0016667(oxidoreductase activity, acting on a sulfur group of donors)	NA	NA	NA	sulfiredoxin 1 homolog (S. cerevisiae) [Source:MGI Symbol;Acc:MGI:104971]	94.9287	23.7571	3.9958	1.99848	0.00823248	0.0782802	up	yes
MSTRG.5168	Mast4	MSTRG.5168.1	NA	NA	NA	NA		9.70988	2.43401	3.98926	1.99612	0.0218624	0.146638	up	yes
MSTRG.16853	Nars2	ENSMUST00000044466;ENSMUST00000150681	GO:0000166(nucleotide binding);GO:0003676(nucleic acid binding);GO:0004812(aminoacyl-tRNA ligase activity);GO:0004816(asparagine-tRNA ligase activity);GO:0005524(ATP binding);GO:0016874(ligase activity);GO:0006412(translation);GO:0006418(tRNA aminoacylation for protein translation);GO:0006421(asparaginyl-tRNA aminoacylation);GO:0005654(nucleoplasm);GO:0005737(cytoplasm);GO:0005739(mitochondrion);…	00970(Aminoacyl-tRNA biosynthesis);00970(Aminoacyl-tRNA biosynthesis)	K01893	EC:6.1.1.22	asparaginyl-tRNA synthetase 2 (mitochondrial)(putative) [Source:MGI Symbol;Acc:MGI:2142075]	2.59081	0.649754	3.98737	1.99544	0.0153125	0.116124	up	yes
MSTRG.18286	Psmb10;Ctrl	ENSMUST00000212938;ENSMUST00000212044;ENSMUST00000034369;ENSMUST00000034368;ENSMUST00000212876;ENSMUST00000212686;MSTRG.18286.2;ENSMUST00000212595	GO:0004175(endopeptidase activity);GO:0004298(threonine-type endopeptidase activity);GO:0008233(peptidase activity);GO:0016787(hydrolase activity);GO:0000902(cell morphogenesis);GO:0006508(proteolysis);GO:0042098(T cell proliferation);GO:0051603(proteolysis involved in cellular protein catabolic process);GO:0000502(proteasome complex);GO:0005634(nucleus);GO:0005737(cytoplasm);GO:0005829(cytosol);…	03050(Proteasome);04972(Pancreatic secretion);04974(Protein digestion and absorption);03050(Proteasome)	NA	NA	proteasome (prosome, macropain) subunit, beta type 10 [Source:MGI Symbol;Acc:MGI:1096380];chymotrypsin-like [Source:MGI Symbol;Acc:MGI:88558]	21.589	5.41477	3.98705	1.99532	0.00986952	0.0879477	up	yes
MSTRG.9817		MSTRG.9817.1	NA	NA	NA	NA		44.2866	11.1149	3.98443	1.99437	0.0156947	0.118229	up	yes
MSTRG.18218	Gm45422	MSTRG.18218.1	NA	NA	NA	NA		44.4066	11.1569	3.98018	1.99283	0.0183691	0.13109	up	yes
MSTRG.20347	Sat1	ENSMUST00000026318;ENSMUST00000152463;ENSMUST00000150046;MSTRG.20347.3;ENSMUST00000134855	GO:0004145(diamine N-acetyltransferase activity);GO:0008080(N-acetyltransferase activity);GO:0016740(transferase activity);GO:0016746(transferase activity, transferring acyl groups);GO:0019809(spermidine binding);GO:0001525(angiogenesis);GO:0006595(polyamine metabolic process);GO:0006598(polyamine catabolic process);GO:0009447(putrescine catabolic process);GO:0032918(spermidine acetylation);GO:00…	00330(Arginine and proline metabolism);00330(Arginine and proline metabolism)	K00657	EC:2.3.1.57	spermidine/spermine N1-acetyl transferase 1 [Source:MGI Symbol;Acc:MGI:98233]	12.3127	3.09513	3.97808	1.99207	0.0112739	0.0949769	up	yes
MSTRG.15867		MSTRG.15867.1	NA	NA	NA	NA		25.1645	6.32747	3.97702	1.99169	0.0217434	0.146394	up	yes
MSTRG.357	Pard3b	MSTRG.357.1	NA	NA	NA	NA		24.9177	6.26781	3.97551	1.99114	0.0169161	0.124559	up	yes
MSTRG.11693	Cept1	ENSMUST00000068301;ENSMUST00000141525;ENSMUST00000192438	GO:0004142(diacylglycerol cholinephosphotransferase activity);GO:0004307(ethanolaminephosphotransferase activity);GO:0016740(transferase activity);GO:0016780(phosphotransferase activity, for other substituted phosphate groups);GO:0046872(metal ion binding);GO:0006629(lipid metabolic process);GO:0006646(phosphatidylethanolamine biosynthetic process);GO:0006656(phosphatidylcholine biosynthetic proc…	00564(Glycerophospholipid metabolism);00565(Ether lipid metabolism);00565(Ether lipid metabolism)	NA	NA	choline/ethanolaminephosphotransferase 1 [Source:MGI Symbol;Acc:MGI:2139793]	14.834	3.73508	3.97154	1.9897	0.0109217	0.0931568	up	yes
MSTRG.8951	Sgms1	ENSMUST00000142618;ENSMUST00000099514;ENSMUST00000124012;ENSMUST00000151289;ENSMUST00000151822;ENSMUST00000149934	GO:0002950(ceramide phosphoethanolamine synthase activity);GO:0016301(kinase activity);GO:0016740(transferase activity);GO:0033188(sphingomyelin synthase activity);GO:0047493(ceramide cholinephosphotransferase activity);GO:0006629(lipid metabolic process);GO:0006665(sphingolipid metabolic process);GO:0006686(sphingomyelin biosynthetic process);GO:0006915(apoptotic process);GO:0016049(cell growth)…	00600(Sphingolipid metabolism);04071(Sphingolipid signaling pathway);04071(Sphingolipid signaling pathway)	NA	NA	sphingomyelin synthase 1 [Source:MGI Symbol;Acc:MGI:2444110]	10.4444	2.63032	3.97079	1.98943	0.00913261	0.0837729	up	yes
MSTRG.15833	Arntl2	ENSMUST00000111639;ENSMUST00000203818;ENSMUST00000204578;ENSMUST00000136594;ENSMUST00000123444	GO:0000982(transcription factor activity, RNA polymerase II core promoter proximal region sequence-specific binding);GO:0003677(DNA binding);GO:0003700(transcription factor activity, sequence-specific DNA binding);GO:0005515(protein binding);GO:0046983(protein dimerization activity);GO:0070888(E-box binding);GO:0006351(transcription, DNA-templated);GO:0006355(regulation of transcription, DNA-temp…	NA	NA	NA	aryl hydrocarbon receptor nuclear translocator-like 2 [Source:MGI Symbol;Acc:MGI:2684845]	7.12244	1.7964	3.96484	1.98726	0.0121378	0.0994044	up	yes
MSTRG.10038		MSTRG.10038.1	NA	NA	NA	NA		13.6499	3.44295	3.9646	1.98718	0.0422148	0.21723	up	yes
MSTRG.4388	Foxn3	ENSMUST00000046859;ENSMUST00000177451	GO:0003677(DNA binding);GO:0003700(transcription factor activity, sequence-specific DNA binding);GO:0043565(sequence-specific DNA binding);GO:0006351(transcription, DNA-templated);GO:0006355(regulation of transcription, DNA-templated);GO:0007049(cell cycle);GO:0030154(cell differentiation);GO:0045893(positive regulation of transcription, DNA-templated);GO:0097094(craniofacial suture morphogenesis…	NA	NA	NA	forkhead box N3 [Source:MGI Symbol;Acc:MGI:1918625]	3.62781	0.915359	3.96327	1.98669	0.0145489	0.112885	up	yes
MSTRG.8511	Isoc1	ENSMUST00000025503	GO:0003674(molecular_function);GO:0003824(catalytic activity);GO:0008150(biological_process);GO:0008152(metabolic process);GO:0005737(cytoplasm);GO:0005777(peroxisome);GO:0070062(extracellular exosome)	NA	NA	NA	isochorismatase domain containing 1 [Source:MGI Symbol;Acc:MGI:1913557]	30.4645	7.69604	3.95846	1.98494	0.00959469	0.0864025	up	yes
MSTRG.7186	Cbr1	ENSMUST00000039659	GO:0055114(oxidation-reduction process);GO:0016491(oxidoreductase activity);GO:0004090(carbonyl reductase (NADPH) activity);GO:0016655(oxidoreductase activity, acting on NAD(P)H, quinone or similar compound as acceptor);GO:0047021(15-hydroxyprostaglandin dehydrogenase (NADP+) activity);GO:0050221(prostaglandin-E2 9-reductase activity);GO:0017144(drug metabolic process);GO:0042373(vitamin K metabo…	00590(Arachidonic acid metabolism);00980(Metabolism of xenobiotics by cytochrome P450);05204(Chemical carcinogenesis)	NA	NA	carbonyl reductase 1 [Source:MGI Symbol;Acc:MGI:88284]	13.6402	3.44673	3.95743	1.98457	0.0145489	0.112885	up	yes
ENSMUSG00000053004	Hrh1	ENSMUST00000088987	GO:0016021(integral component of membrane);GO:0016020(membrane);GO:0005886(plasma membrane);GO:0005829(cytosol);GO:0048245(eosinophil chemotaxis);GO:0045907(positive regulation of vasoconstriction);GO:0043114(regulation of vascular permeability);GO:0007186(G-protein coupled receptor signaling pathway);GO:0007165(signal transduction);GO:0004969(histamine receptor activity);GO:0004930(G-protein cou…	04020(Calcium signaling pathway);04080(Neuroactive ligand-receptor interaction);04750(Inflammatory mediator regulation of TRP channels)	NA	NA	histamine receptor H1 [Source:MGI Symbol;Acc:MGI:107619]	1.35054	0.34135	3.95646	1.98421	0.0434367	0.220229	up	yes
MSTRG.2582	Ehbp1	MSTRG.2582.1	NA	NA	NA	NA		41.1972	10.4139	3.95598	1.98404	0.0119797	0.0989139	up	yes
MSTRG.20394	Piga	ENSMUST00000112257;ENSMUST00000112255;ENSMUST00000033754;ENSMUST00000155849;ENSMUST00000151911	GO:0016021(integral component of membrane);GO:0016020(membrane);GO:0006506(GPI anchor biosynthetic process);GO:0016740(transferase activity);GO:0016757(transferase activity, transferring glycosyl groups);GO:0017176(phosphatidylinositol N-acetylglucosaminyltransferase activity);GO:0000506(glycosylphosphatidylinositol-N-acetylglucosaminyltransferase (GPI-GnT) complex);GO:0005783(endoplasmic reticul…	00563(Glycosylphosphatidylinositol(GPI)-anchor biosynthesis);00563(Glycosylphosphatidylinositol(GPI)-anchor biosynthesis)	K03857	EC:2.4.1.198	phosphatidylinositol glycan anchor biosynthesis, class A [Source:MGI Symbol;Acc:MGI:99461]	18.4727	4.67513	3.95127	1.98232	0.00947428	0.0856547	up	yes
MSTRG.5303	Rpp14	ENSMUST00000023924	GO:0004526(ribonuclease P activity);GO:0004540(ribonuclease activity);GO:0016787(hydrolase activity);GO:0008033(tRNA processing);GO:0008150(biological_process);GO:0090501(RNA phosphodiester bond hydrolysis);GO:0090502(RNA phosphodiester bond hydrolysis, endonucleolytic);GO:0005634(nucleus);GO:0005730(nucleolus);GO:0005739(mitochondrion)	03013(RNA transport)	NA	NA	ribonuclease P 14 subunit [Source:MGI Symbol;Acc:MGI:1914303]	95.8658	24.2769	3.94885	1.98143	0.0088647	0.0820477	up	yes
MSTRG.19557	Hyal2	ENSMUST00000010191;ENSMUST00000195667;ENSMUST00000195752;ENSMUST00000195681;ENSMUST00000193747;ENSMUST00000194794	GO:0046718(viral entry into host cell);GO:0008152(metabolic process);GO:0005975(carbohydrate metabolic process);GO:0016798(hydrolase activity, acting on glycosyl bonds);GO:0016787(hydrolase activity);GO:0004415(hyalurononglucosaminidase activity);GO:0003824(catalytic activity);GO:0031362(anchored component of external side of plasma membrane);GO:0001105(RNA polymerase II transcription coactivator…	00531(Glycosaminoglycan degradation);00531(Glycosaminoglycan degradation)	NA	NA	hyaluronoglucosaminidase 2 [Source:MGI Symbol;Acc:MGI:1196334]	16.8416	4.27461	3.93991	1.97816	0.0120532	0.099287	up	yes
ENSMUSG00000097290	1300002E11Rik	ENSMUST00000181960;ENSMUST00000209449;ENSMUST00000209728;ENSMUST00000181780;ENSMUST00000211443	NA	NA	NA	NA	RIKEN cDNA 1300002E11 gene [Source:MGI Symbol;Acc:MGI:1919001]	1.68522	0.427751	3.93972	1.97809	0.0310613	0.182691	up	yes
MSTRG.1277	Tmem63a	ENSMUST00000027800	GO:0016021(integral component of membrane);GO:0016020(membrane);GO:0000166(nucleotide binding);GO:0003674(molecular_function);GO:0003676(nucleic acid binding);GO:0006810(transport);GO:0006811(ion transport);GO:0008150(biological_process);GO:0005764(lysosome);GO:0005765(lysosomal membrane);GO:0005815(microtubule organizing center);GO:0043231(intracellular membrane-bounded organelle);GO:0070062(ext…	NA	NA	NA	transmembrane protein 63a [Source:MGI Symbol;Acc:MGI:2384789]	12.8675	3.26811	3.9373	1.97721	0.0105209	0.091584	up	yes
ENSMUSG00000048261	Gm4879	ENSMUST00000122190	NA	NA	NA	NA	predicted pseudogene 4879 [Source:MGI Symbol;Acc:MGI:3648111]	2.93732	0.748673	3.92338	1.9721	0.0495298	0.238771	up	yes
MSTRG.8540	Bvht	ENSMUST00000183087;MSTRG.8540.2;ENSMUST00000183083	NA	NA	NA	NA	braveheart long non-coding RNA [Source:MGI Symbol;Acc:MGI:5434104]	19.1018	4.86932	3.92289	1.97192	0.02078	0.142328	up	yes
MSTRG.8172	Gm10557	MSTRG.8172.1	NA	NA	NA	NA		135.198	34.4938	3.91948	1.97066	0.00941051	0.0852643	up	yes
ENSMUSG00000095930	Nim1k	ENSMUST00000178142	GO:0000166(nucleotide binding);GO:0000287(magnesium ion binding);GO:0004672(protein kinase activity);GO:0004674(protein serine/threonine kinase activity);GO:0005524(ATP binding);GO:0016301(kinase activity);GO:0016740(transferase activity);GO:0046872(metal ion binding);GO:0006468(protein phosphorylation);GO:0016310(phosphorylation);GO:0035556(intracellular signal transduction);GO:0005634(nucleus);…	NA	NA	NA	NIM1 serine/threonine protein kinase [Source:MGI Symbol;Acc:MGI:2442399]	0.877054	0.223983	3.91571	1.96928	0.0287777	0.175062	up	yes
ENSMUSG00000044876	Zfp444	ENSMUST00000108567;ENSMUST00000054680;ENSMUST00000149540;ENSMUST00000108566;ENSMUST00000208192	GO:0000981(RNA polymerase II transcription factor activity, sequence-specific DNA binding);GO:0003676(nucleic acid binding);GO:0003700(transcription factor activity, sequence-specific DNA binding);GO:0046872(metal ion binding);GO:0006351(transcription, DNA-templated);GO:0006355(regulation of transcription, DNA-templated);GO:0006357(regulation of transcription from RNA polymerase II promoter);GO:0…	NA	NA	NA	zinc finger protein 444 [Source:MGI Symbol;Acc:MGI:1923365]	6.55495	1.67672	3.9094	1.96695	0.0128448	0.102879	up	yes
ENSMUSG00000096433	Zfp994	ENSMUST00000179996	GO:0005622(intracellular);GO:0005575(cellular_component);GO:0006355(regulation of transcription, DNA-templated);GO:0046872(metal ion binding);GO:0003700(transcription factor activity, sequence-specific DNA binding);GO:0003676(nucleic acid binding)	NA	NA	NA	zinc finger protein 994 [Source:MGI Symbol;Acc:MGI:3643318]	2.59637	0.664457	3.9075	1.96625	0.01926	0.136321	up	yes
MSTRG.698	Gm7967	ENSMUST00000191409;ENSMUST00000191042;ENSMUST00000190991	NA	NA	NA	NA	predicted gene 7967 [Source:MGI Symbol;Acc:MGI:3644984]	1.30741	0.334608	3.90728	1.96617	0.0320729	0.18649	up	yes
MSTRG.291	Aox2	MSTRG.291.1	NA	NA	NA	NA		10.8543	2.77856	3.90644	1.96586	0.0320826	0.18649	up	yes
MSTRG.20197	Chm	ENSMUST00000026607;ENSMUST00000153417	GO:0005968(Rab-protein geranylgeranyltransferase complex);GO:0005829(cytosol);GO:0055114(oxidation-reduction process);GO:0050790(regulation of catalytic activity);GO:0018344(protein geranylgeranylation);GO:0007264(small GTPase mediated signal transduction);GO:0006886(intracellular protein transport);GO:0006612(protein targeting to membrane);GO:0017137(Rab GTPase binding);GO:0016491(oxidoreductase…	NA	NA	NA	choroidermia (RAB escort protein 1) [Source:MGI Symbol;Acc:MGI:892979]	4.08701	1.04623	3.90642	1.96585	0.0146889	0.113122	up	yes
MSTRG.6049	Mtdh	MSTRG.6049.1	NA	NA	NA	NA		52.1003	13.3371	3.90642	1.96585	0.0129553	0.103493	up	yes
MSTRG.5580	Abhd4	ENSMUST00000197807;ENSMUST00000041197;ENSMUST00000197802;MSTRG.5580.4;ENSMUST00000199068;ENSMUST00000180359	NA	NA	NA	NA	abhydrolase domain containing 4 [Source:MGI Symbol;Acc:MGI:1915938]	17.3114	4.43264	3.90544	1.96548	0.0122617	0.0999439	up	yes
MSTRG.751	Gm28363	MSTRG.751.1	NA	NA	NA	NA		49.2556	12.6173	3.90382	1.96489	0.0168684	0.124282	up	yes
MSTRG.17564	4932443I19Rik	MSTRG.17564.1	NA	NA	NA	NA		328.959	84.315	3.90155	1.96405	0.00916187	0.0838254	up	yes
MSTRG.5492	Gm8229	MSTRG.5492.1	NA	NA	NA	NA		10.6535	2.73062	3.90149	1.96402	0.03439	0.194179	up	yes
MSTRG.1706	RP23-442N6.1	MSTRG.1706.2;MSTRG.1706.3	NA	NA	NA	NA		10.4837	2.68726	3.90126	1.96394	0.0198761	0.139178	up	yes
MSTRG.10757	Oser1	ENSMUST00000046908;ENSMUST00000139142;ENSMUST00000140454	GO:0003674(molecular_function);GO:0008150(biological_process);GO:0005575(cellular_component);GO:0005575(cellular_component)	NA	NA	NA	oxidative stress responsive serine rich 1 [Source:MGI Symbol;Acc:MGI:1913930]	46.3503	11.8818	3.90095	1.96383	0.0101646	0.0894856	up	yes
MSTRG.3208	Wsb1	MSTRG.3208.3;ENSMUST00000150416;ENSMUST00000137890;ENSMUST00000017821;ENSMUST00000145772	GO:0003674(molecular_function);GO:0004842(ubiquitin-protein transferase activity);GO:0008150(biological_process);GO:0016567(protein ubiquitination);GO:0035556(intracellular signal transduction);GO:0005575(cellular_component);GO:0005622(intracellular);GO:0005622(intracellular)	NA	NA	NA	WD repeat and SOCS box-containing 1 [Source:MGI Symbol;Acc:MGI:1926139]	19.5959	5.02435	3.90019	1.96354	0.0102827	0.0900153	up	yes
MSTRG.16629	Selenos	ENSMUST00000206575;ENSMUST00000101801;ENSMUST00000205279;ENSMUST00000205965	GO:0005515(protein binding);GO:0016209(antioxidant activity);GO:0019899(enzyme binding);GO:0051117(ATPase binding);GO:1990381(ubiquitin-specific protease binding);GO:0002865(negative regulation of acute inflammatory response to antigenic stimulus);GO:0006886(intracellular protein transport);GO:0006983(ER overload response);GO:0009749(response to glucose);GO:0030433(ER-associated ubiquitin-depende…	04141(Protein processing in endoplasmic reticulum);04141(Protein processing in endoplasmic reticulum)	NA	NA	selenoprotein S [Source:MGI Symbol;Acc:MGI:95994]	369.506	94.843	3.89597	1.96198	0.00933361	0.084753	up	yes
MSTRG.2825	Sparc	ENSMUST00000018737;ENSMUST00000108858	GO:0005509(calcium ion binding);GO:0007165(signal transduction);GO:0005578(proteinaceous extracellular matrix);GO:0005615(extracellular space);GO:0005515(protein binding);GO:0005518(collagen binding);GO:0046872(metal ion binding);GO:0050840(extracellular matrix binding);GO:0001503(ossification);GO:0001937(negative regulation of endothelial cell proliferation);GO:0007507(heart development);GO:0009…	NA	NA	NA	secreted acidic cysteine rich glycoprotein [Source:MGI Symbol;Acc:MGI:98373]	27.1114	6.96048	3.89504	1.96164	0.0102182	0.0898309	up	yes
MSTRG.19457	Dbr1	ENSMUST00000066650;ENSMUST00000136884	GO:0003723(RNA binding);GO:0008419(RNA lariat debranching enzyme activity);GO:0016787(hydrolase activity);GO:0016788(hydrolase activity, acting on ester bonds);GO:0046872(metal ion binding);GO:0000375(RNA splicing, via transesterification reactions);GO:0000398(mRNA splicing, via spliceosome);GO:0006397(mRNA processing);GO:0090502(RNA phosphodiester bond hydrolysis, endonucleolytic);GO:0005634(nuc…	NA	NA	NA	debranching RNA lariats 1 [Source:MGI Symbol;Acc:MGI:1931520]	15.3526	3.94233	3.89428	1.96136	0.0122928	0.100066	up	yes
MSTRG.14831	Casd1	ENSMUST00000015333;ENSMUST00000204372;ENSMUST00000141359	GO:0005515(protein binding);GO:0008150(biological_process);GO:0005575(cellular_component);GO:0016020(membrane);GO:0016021(integral component of membrane);GO:0016021(integral component of membrane)	NA	NA	NA	CAS1 domain containing 1 [Source:MGI Symbol;Acc:MGI:2384865]	17.9611	4.61908	3.88845	1.9592	0.010877	0.0930889	up	yes
MSTRG.8073	Eif2ak2	ENSMUST00000024884;ENSMUST00000171852	GO:0000166(nucleotide binding);GO:0003723(RNA binding);GO:0003725(double-stranded RNA binding);GO:0004672(protein kinase activity);GO:0004674(protein serine/threonine kinase activity);GO:0004694(eukaryotic translation initiation factor 2alpha kinase activity);GO:0004713(protein tyrosine kinase activity);GO:0004715(non-membrane spanning protein tyrosine kinase activity);GO:0005515(protein binding)…	04141(Protein processing in endoplasmic reticulum);05160(Hepatitis C);05162(Measles);05164(Influenza A);05168(Herpes simplex infection);05169(Epstein-Barr virus infection);05203(Viral carcinogenesis);05203(Viral carcinogenesis)	K04456;K05725	EC:2.7.11.1;EC:2.7.10.2	eukaryotic translation initiation factor 2-alpha kinase 2 [Source:MGI Symbol;Acc:MGI:1353449]	20.6344	5.30766	3.88767	1.9589	0.0103803	0.0906784	up	yes
MSTRG.16705	Cib1	ENSMUST00000065163;ENSMUST00000131402;ENSMUST00000144295;ENSMUST00000206618;ENSMUST00000123279;ENSMUST00000206211;ENSMUST00000205996	GO:0005509(calcium ion binding);GO:0005515(protein binding);GO:0008022(protein C-terminus binding);GO:0008427(calcium-dependent protein kinase inhibitor activity);GO:0017016(Ras GTPase binding);GO:0019901(protein kinase binding);GO:0030291(protein serine/threonine kinase inhibitor activity);GO:0043495(protein anchor);GO:0044325(ion channel binding);GO:0046872(metal ion binding);GO:0001525(angioge…	NA	NA	NA	calcium and integrin binding 1 (calmyrin) [Source:MGI Symbol;Acc:MGI:1344418]	20.3768	5.24258	3.88679	1.95858	0.01173	0.0976468	up	yes
MSTRG.6913		MSTRG.6913.1	NA	NA	NA	NA		17.5797	4.5265	3.88372	1.95744	0.0270533	0.168365	up	yes
MSTRG.18473	Nrp1	MSTRG.18473.1	NA	NA	NA	NA		8.61481	2.21882	3.88261	1.95703	0.0276669	0.171069	up	yes
MSTRG.13113	Draxin	ENSMUST00000030862	GO:0005515(protein binding);GO:0007275(multicellular organism development);GO:0007411(axon guidance);GO:0016055(Wnt signaling pathway);GO:0021516(dorsal spinal cord development);GO:0021528(commissural neuron differentiation in spinal cord);GO:0030517(negative regulation of axon extension);GO:0030900(forebrain development);GO:0043524(negative regulation of neuron apoptotic process);GO:0090090(nega…	NA	NA	NA	dorsal inhibitory axon guidance protein [Source:MGI Symbol;Acc:MGI:1917683]	1.87044	0.48267	3.87518	1.95426	0.0195431	0.137852	up	yes
MSTRG.9786	Zbtb26;Zbtb6	ENSMUST00000067043;ENSMUST00000053098;ENSMUST00000112932;ENSMUST00000203522	GO:0003676(nucleic acid binding);GO:0042802(identical protein binding);GO:0046872(metal ion binding);GO:0003677(DNA binding);GO:0006351(transcription, DNA-templated);GO:0006355(regulation of transcription, DNA-templated);GO:0005634(nucleus);GO:0005739(mitochondrion);GO:0046872(metal ion binding)	NA	NA	NA	zinc finger and BTB domain containing 26 [Source:MGI Symbol;Acc:MGI:2444402];zinc finger and BTB domain containing 6 [Source:MGI Symbol;Acc:MGI:2442998]	5.48491	1.4155	3.8749	1.95416	0.0109265	0.0931568	up	yes
MSTRG.20147	Igbp1	ENSMUST00000033570	GO:0005515(protein binding);GO:0019888(protein phosphatase regulator activity);GO:0019904(protein domain specific binding);GO:0031434(mitogen-activated protein kinase kinase binding);GO:0032403(protein complex binding);GO:0051721(protein phosphatase 2A binding);GO:0000122(negative regulation of transcription from RNA polymerase II promoter);GO:0009966(regulation of signal transduction);GO:0032873…	NA	NA	NA	immunoglobulin (CD79A) binding protein 1 [Source:MGI Symbol;Acc:MGI:1346500]	12.4999	3.22593	3.87481	1.95413	0.0108962	0.0930896	up	yes
MSTRG.6012	Cdh18	MSTRG.6012.1	NA	NA	NA	NA		13.8234	3.57124	3.87075	1.95261	0.0217434	0.146394	up	yes
ENSMUSG00000023143	Nagpa	ENSMUST00000147567;ENSMUST00000144490	GO:0003944(N-acetylglucosamine-1-phosphodiester alpha-N-acetylglucosaminidase activity);GO:0016787(hydrolase activity);GO:0006486(protein glycosylation);GO:0033299(secretion of lysosomal enzymes);GO:0005794(Golgi apparatus);GO:0016020(membrane);GO:0016021(integral component of membrane);GO:0032580(Golgi cisterna membrane);GO:0032580(Golgi cisterna membrane)	04142(Lysosome);04142(Lysosome)	NA	NA	N-acetylglucosamine-1-phosphodiester alpha-N-acetylglucosaminidase [Source:MGI Symbol;Acc:MGI:1351598]	2.85043	0.73664	3.86951	1.95215	0.0275261	0.170539	up	yes
MSTRG.455		MSTRG.455.1	NA	NA	NA	NA		31.1731	8.05864	3.86829	1.9517	0.0168684	0.124282	up	yes
MSTRG.5462	Mmrn2	MSTRG.5462.1	NA	NA	NA	NA		16.6883	4.315	3.86752	1.95141	0.0212388	0.144405	up	yes
MSTRG.5484	Gm9732;Gm8127	MSTRG.5484.1;MSTRG.5484.2;MSTRG.5484.3	NA	NA	NA	NA		14.9241	3.85885	3.86751	1.9514	0.0135858	0.107219	up	yes
MSTRG.5354	Anxa7	ENSMUST00000100844;ENSMUST00000065504	GO:0042584(chromaffin granule membrane);GO:0003723(RNA binding);GO:0005178(integrin binding);GO:0005509(calcium ion binding);GO:0005515(protein binding);GO:0005544(calcium-dependent phospholipid binding);GO:0048306(calcium-dependent protein binding);GO:0006874(cellular calcium ion homeostasis);GO:0006914(autophagy);GO:0007599(hemostasis);GO:0008283(cell proliferation);GO:0008360(regulation of cel…	NA	NA	NA	annexin A7 [Source:MGI Symbol;Acc:MGI:88031]	150.45	38.9294	3.86469	1.95035	0.00973963	0.0874174	up	yes
MSTRG.5631	Pspc1	ENSMUST00000022507;ENSMUST00000163924;ENSMUST00000168524;ENSMUST00000168575	GO:0000166(nucleotide binding);GO:0000976(transcription regulatory region sequence-specific DNA binding);GO:0001047(core promoter binding);GO:0003676(nucleic acid binding);GO:0003723(RNA binding);GO:0005515(protein binding);GO:0000398(mRNA splicing, via spliceosome);GO:0006351(transcription, DNA-templated);GO:0006355(regulation of transcription, DNA-templated);GO:0042752(regulation of circadian r…	NA	NA	NA	paraspeckle protein 1 [Source:MGI Symbol;Acc:MGI:1913895]	28.5614	7.40326	3.85795	1.94784	0.0107186	0.092591	up	yes
MSTRG.1653	Cd24a	ENSMUST00000058714	GO:0005515(protein binding);GO:0019901(protein kinase binding);GO:0030246(carbohydrate binding);GO:0030296(protein tyrosine kinase activator activity);GO:0001666(response to hypoxia);GO:0001775(cell activation);GO:0001959(regulation of cytokine-mediated signaling pathway);GO:0002237(response to molecule of bacterial origin);GO:0002329(pre-B cell differentiation);GO:0002523(leukocyte migration inv…	04640(Hematopoietic cell lineage)	NA	NA	CD24a antigen [Source:MGI Symbol;Acc:MGI:88323]	16.2196	4.20646	3.85588	1.94706	0.0126945	0.102247	up	yes
MSTRG.2164		MSTRG.2164.1	NA	NA	NA	NA		5.84208	1.51557	3.85471	1.94662	0.0497416	0.238937	up	yes
MSTRG.12702	Ppcs	ENSMUST00000030385;ENSMUST00000140641	GO:0004632(phosphopantothenate--cysteine ligase activity);GO:0016874(ligase activity);GO:0015937(coenzyme A biosynthetic process);GO:0070062(extracellular exosome);GO:0070062(extracellular exosome)	00770(Pantothenate and CoA biosynthesis);00770(Pantothenate and CoA biosynthesis)	K13038	EC:6.3.2.5	phosphopantothenoylcysteine synthetase [Source:MGI Symbol;Acc:MGI:1915237]	15.6746	4.06773	3.8534	1.94613	0.0155926	0.117602	up	yes
MSTRG.7299	Rnaset2a	ENSMUST00000097420	GO:0003723(RNA binding);GO:0033897(ribonuclease T2 activity);GO:0090502(RNA phosphodiester bond hydrolysis, endonucleolytic);GO:0016020(membrane);GO:0016021(integral component of membrane);GO:0004518(nuclease activity);GO:0004519(endonuclease activity);GO:0004540(ribonuclease activity);GO:0016787(hydrolase activity);GO:0006401(RNA catabolic process);GO:0090305(nucleic acid phosphodiester bond hyd…	NA	NA	NA	ribonuclease T2A [Source:MGI Symbol;Acc:MGI:1915445]	44.1407	11.4764	3.84622	1.94344	0.0117362	0.0976468	up	yes
MSTRG.7274	Dynlt1a	ENSMUST00000169415;MSTRG.7274.2	GO:0003774(motor activity);GO:0005515(protein binding);GO:0030742(GTP-dependent protein binding);GO:0031681(G-protein beta-subunit binding);GO:0042802(identical protein binding);GO:0000132(establishment of mitotic spindle orientation);GO:0006810(transport);GO:0007049(cell cycle);GO:0007067(mitotic nuclear division);GO:0007399(nervous system development);GO:0008277(regulation of G-protein coupled …	NA	NA	NA	dynein light chain Tctex-type 1A [Source:MGI Symbol;Acc:MGI:3807506]	11.5331	2.9994	3.84514	1.94304	0.0207899	0.142328	up	yes
MSTRG.18494	Birc2	MSTRG.18494.2;ENSMUST00000190341;ENSMUST00000054878;ENSMUST00000189935	GO:0003713(transcription coactivator activity);GO:0004842(ubiquitin-protein transferase activity);GO:0005515(protein binding);GO:0008270(zinc ion binding);GO:0016740(transferase activity);GO:0043027(cysteine-type endopeptidase inhibitor activity involved in apoptotic process);GO:0043130(ubiquitin binding);GO:0046872(metal ion binding);GO:0047485(protein N-terminus binding);GO:0051087(chaperone bi…	04064(NF-kappa B signaling pathway);04120(Ubiquitin mediated proteolysis);04210(Apoptosis);04390(Hippo signaling pathway);04510(Focal adhesion);04621(NOD-like receptor signaling pathway);04668(TNF signaling pathway);05145(Toxoplasmosis);05200(Pathways in cancer);05222(Small cell lung cancer);05222(Small cell lung cancer)	K13452	EC:6.3.2.-	baculoviral IAP repeat-containing 2 [Source:MGI Symbol;Acc:MGI:1197009]	19.8246	5.15707	3.84415	1.94267	0.0118852	0.098413	up	yes
MSTRG.18747	Ddx6	ENSMUST00000170489;ENSMUST00000217034	GO:0000166(nucleotide binding);GO:0003676(nucleic acid binding);GO:0003723(RNA binding);GO:0004004(ATP-dependent RNA helicase activity);GO:0004386(helicase activity);GO:0005524(ATP binding);GO:0016787(hydrolase activity);GO:0019904(protein domain specific binding);GO:0045296(cadherin binding);GO:0098641(cadherin binding involved in cell-cell adhesion);GO:0006417(regulation of translation);GO:0007…	03018(RNA degradation);03018(RNA degradation)	NA	NA	DEAD (Asp-Glu-Ala-Asp) box polypeptide 6 [Source:MGI Symbol;Acc:MGI:104976]	12.9704	3.37472	3.84341	1.94239	0.0108405	0.0930889	up	yes
MSTRG.15057	Slc37a3	ENSMUST00000090243;ENSMUST00000202785;ENSMUST00000202400;MSTRG.15057.6	GO:0030176(integral component of endoplasmic reticulum membrane);GO:0016021(integral component of membrane);GO:0016020(membrane);GO:0005829(cytosol);GO:0055085(transmembrane transport);GO:0006810(transport);GO:0005215(transporter activity);GO:0005215(transporter activity)	NA	NA	NA	solute carrier family 37 (glycerol-3-phosphate transporter), member 3 [Source:MGI Symbol;Acc:MGI:1919394]	18.5727	4.83343	3.84255	1.94206	0.0111796	0.0946647	up	yes
MSTRG.20281	Atg4a	ENSMUST00000112971;ENSMUST00000147972;ENSMUST00000153742	GO:0004197(cysteine-type endopeptidase activity);GO:0008233(peptidase activity);GO:0008234(cysteine-type peptidase activity);GO:0016787(hydrolase activity);GO:0006508(proteolysis);GO:0006810(transport);GO:0006914(autophagy);GO:0015031(protein transport);GO:0005737(cytoplasm);GO:0000045(autophagosome assembly);GO:0000422(mitophagy);GO:0006501(C-terminal protein lipidation);GO:0006612(protein targe…	04140(Regulation of autophagy);04140(Regulation of autophagy)	NA	NA	autophagy related 4A, cysteine peptidase [Source:MGI Symbol;Acc:MGI:2147903]	20.2918	5.28122	3.84226	1.94196	0.0116042	0.0969385	up	yes
MSTRG.11107	Anxa5	ENSMUST00000029266	GO:0005509(calcium ion binding);GO:0005515(protein binding);GO:0005544(calcium-dependent phospholipid binding);GO:0007596(blood coagulation);GO:0007599(hemostasis);GO:0010033(response to organic substance);GO:0050819(negative regulation of coagulation);GO:0005622(intracellular);GO:0005925(focal adhesion);GO:0009897(external side of plasma membrane);GO:0016020(membrane);GO:0070062(extracellular ex…	NA	NA	NA	annexin A5 [Source:MGI Symbol;Acc:MGI:106008]	84.5349	22.0388	3.83573	1.9395	0.0107777	0.0929078	up	yes
MSTRG.2539	Akt2-ps	MSTRG.2539.1	NA	NA	NA	NA		30.1872	7.87276	3.83438	1.93899	0.0266731	0.167255	up	yes
MSTRG.5418	Prkcd	ENSMUST00000112211;ENSMUST00000145806;ENSMUST00000112210;MSTRG.5418.5;ENSMUST00000022521;ENSMUST00000130736;ENSMUST00000112206	GO:0000166(nucleotide binding);GO:0004672(protein kinase activity);GO:0004674(protein serine/threonine kinase activity);GO:0004697(protein kinase C activity);GO:0004699(calcium-independent protein kinase C activity);GO:0004715(non-membrane spanning protein tyrosine kinase activity);GO:0005515(protein binding);GO:0005524(ATP binding);GO:0008047(enzyme activator activity);GO:0016301(kinase activity…	04062(Chemokine signaling pathway);04270(Vascular smooth muscle contraction);04530(Tight junction);04664(Fc epsilon RI signaling pathway);04666(Fc gamma R-mediated phagocytosis);04722(Neurotrophin signaling pathway);04750(Inflammatory mediator regulation of TRP channels);04912(GnRH signaling pathway);04915(Estrogen signaling pathway);04930(Type II diabetes mellitus);04930(Type II diabetes mellitu…	K19663	EC:2.7.11.13	protein kinase C, delta [Source:MGI Symbol;Acc:MGI:97598]	15.6784	4.08934	3.83395	1.93883	0.0115684	0.096704	up	yes
MSTRG.14208	Tpst2	ENSMUST00000031287;ENSMUST00000140262;ENSMUST00000198502;ENSMUST00000134071;ENSMUST00000139482	GO:0008476(protein-tyrosine sulfotransferase activity);GO:0016740(transferase activity);GO:0006478(peptidyl-tyrosine sulfation);GO:0005783(endoplasmic reticulum);GO:0070062(extracellular exosome);GO:0070062(extracellular exosome)	NA	NA	NA	protein-tyrosine sulfotransferase 2 [Source:MGI Symbol;Acc:MGI:1309516]	21.7747	5.68167	3.83244	1.93826	0.012213	0.0998094	up	yes
MSTRG.15011	Slc35b4	ENSMUST00000019143;ENSMUST00000138250;ENSMUST00000145857;ENSMUST00000146514	GO:0005457(GDP-fucose transmembrane transporter activity);GO:0005462(UDP-N-acetylglucosamine transmembrane transporter activity);GO:0005464(UDP-xylose transmembrane transporter activity);GO:0006111(regulation of gluconeogenesis);GO:0006810(transport);GO:0008643(carbohydrate transport);GO:0015783(GDP-fucose transport);GO:0015788(UDP-N-acetylglucosamine transport);GO:0015790(UDP-xylose transport);G…	NA	NA	NA	solute carrier family 35, member B4 [Source:MGI Symbol;Acc:MGI:1931249]	12.564	3.27986	3.83063	1.93758	0.0112565	0.0949344	up	yes
ENSMUSG00000047250	Ptgs1	ENSMUST00000062069;ENSMUST00000133777	GO:0004601(peroxidase activity);GO:0004666(prostaglandin-endoperoxide synthase activity);GO:0016491(oxidoreductase activity);GO:0020037(heme binding);GO:0046872(metal ion binding);GO:0051213(dioxygenase activity);GO:0001516(prostaglandin biosynthetic process);GO:0006629(lipid metabolic process);GO:0006631(fatty acid metabolic process);GO:0006633(fatty acid biosynthetic process);GO:0006693(prostag…	00590(Arachidonic acid metabolism);04611(Platelet activation);04726(Serotonergic synapse);04923(Regulation of lipolysis in adipocyte);04923(Regulation of lipolysis in adipocyte)	K11987	EC:1.14.99.1	prostaglandin-endoperoxide synthase 1 [Source:MGI Symbol;Acc:MGI:97797]	1.63509	0.426922	3.82995	1.93732	0.0384394	0.206172	up	yes
MSTRG.5347		MSTRG.5347.1	NA	NA	NA	NA		6.05013	1.5801	3.82895	1.93695	0.0288858	0.175548	up	yes
ENSMUSG00000039328	Rnf122	ENSMUST00000046941;ENSMUST00000217278	GO:0016021(integral component of membrane);GO:0016020(membrane);GO:0008270(zinc ion binding);GO:0046872(metal ion binding);GO:0061630(ubiquitin protein ligase activity);GO:0000209(protein polyubiquitination);GO:0042787(protein ubiquitination involved in ubiquitin-dependent protein catabolic process);GO:0043161(proteasome-mediated ubiquitin-dependent protein catabolic process);GO:0005575(cellular_…	NA	NA	NA	ring finger protein 122 [Source:MGI Symbol;Acc:MGI:1916117]	0.752091	0.196646	3.82459	1.9353	0.0372749	0.20354	up	yes
MSTRG.1600	E130307A14Rik	ENSMUST00000129191;ENSMUST00000139891;ENSMUST00000149830;ENSMUST00000136862;ENSMUST00000145971	NA	NA	NA	NA	RIKEN cDNA E130307A14 gene [Source:MGI Symbol;Acc:MGI:3036287]	1.17246	0.306865	3.82078	1.93387	0.0329621	0.189379	up	yes
MSTRG.15214	Eif2ak3	ENSMUST00000034093;ENSMUST00000199251	GO:0048471(perinuclear region of cytoplasm);GO:0016020(membrane);GO:1990737(response to manganese-induced endoplasmic reticulum stress);GO:1902235(regulation of endoplasmic reticulum stress-induced intrinsic apoptotic signaling pathway);GO:0070417(cellular response to cold);GO:0051260(protein homooligomerization);GO:0046777(protein autophosphorylation);GO:0045943(positive regulation of transcript…	04141(Protein processing in endoplasmic reticulum);04932(Non-alcoholic fatty liver disease (NAFLD));05010(Alzheimer's disease);05160(Hepatitis C);05162(Measles);05164(Influenza A);05168(Herpes simplex infection);05169(Epstein-Barr virus infection);05169(Epstein-Barr virus infection)	NA	NA	eukaryotic translation initiation factor 2 alpha kinase 3 [Source:MGI Symbol;Acc:MGI:1341830]	4.11923	1.07814	3.82069	1.93383	0.0172659	0.126535	up	yes
MSTRG.4692	Lyrm4	MSTRG.4692.1	NA	NA	NA	NA		21.0455	5.51606	3.81531	1.9318	0.0192018	0.136066	up	yes
MSTRG.20163	Ogt	ENSMUST00000155713;ENSMUST00000119299;ENSMUST00000155792;ENSMUST00000044475;ENSMUST00000150161	GO:0043995(histone acetyltransferase activity (H4-K5 specific));GO:0043996(histone acetyltransferase activity (H4-K8 specific));GO:0046972(histone acetyltransferase activity (H4-K16 specific));GO:0003824(catalytic activity);GO:0005515(protein binding);GO:0005547(phosphatidylinositol-3,4,5-trisphosphate binding);GO:0008080(N-acetyltransferase activity);GO:0008289(lipid binding);GO:0016262(protein …	00514(Other types of O-glycan biosynthesis);00514(Other types of O-glycan biosynthesis)	NA	NA	O-linked N-acetylglucosamine (GlcNAc) transferase (UDP-N-acetylglucosamine:polypeptide-N-acetylglucosaminyl transferase) [Source:MGI Symbol;Acc:MGI:1339639]	12.2008	3.1992	3.8137	1.93119	0.0118209	0.0980236	up	yes
MSTRG.4131		MSTRG.4131.1	NA	NA	NA	NA		8.98772	2.35717	3.81292	1.9309	0.0243599	0.157768	up	yes
MSTRG.19905		MSTRG.19905.1	NA	NA	NA	NA		16.7913	4.40381	3.81289	1.93089	0.0257932	0.163973	up	yes
MSTRG.14022	Ccdc158	MSTRG.14022.1	NA	NA	NA	NA		28.8476	7.56714	3.81222	1.93063	0.0161222	0.120679	up	yes
ENSMUSG00000036523	Greb1	ENSMUST00000162112	GO:0016020(membrane);GO:0016021(integral component of membrane);GO:0070062(extracellular exosome)	NA	NA	NA	gene regulated by estrogen in breast cancer protein [Source:MGI Symbol;Acc:MGI:2149712]	0.681585	0.178861	3.8107	1.93006	0.0384394	0.206172	up	yes
MSTRG.8675	Gm45871	ENSMUST00000211710;ENSMUST00000209821	GO:0005622(intracellular);GO:0006355(regulation of transcription, DNA-templated);GO:0046872(metal ion binding);GO:0003676(nucleic acid binding);GO:0003676(nucleic acid binding)	NA	NA	NA	predicted gene 45871 [Source:MGI Symbol;Acc:MGI:5804986]	7.37822	1.93647	3.81013	1.92984	0.0176689	0.128695	up	yes
MSTRG.2695	Mat2b	ENSMUST00000101347;ENSMUST00000040167;MSTRG.2695.1;ENSMUST00000135617;ENSMUST00000109307;ENSMUST00000156867;ENSMUST00000141830	GO:0019899(enzyme binding);GO:0048270(methionine adenosyltransferase regulator activity);GO:0006556(S-adenosylmethionine biosynthetic process);GO:0006730(one-carbon metabolic process);GO:0050790(regulation of catalytic activity);GO:0005634(nucleus);GO:0005739(mitochondrion);GO:0048269(methionine adenosyltransferase complex);GO:0070062(extracellular exosome);GO:0070062(extracellular exosome)	00270(Cysteine and methionine metabolism);01230(Biosynthesis of amino acids);01230(Biosynthesis of amino acids)	NA	NA	methionine adenosyltransferase II, beta [Source:MGI Symbol;Acc:MGI:1913667]	52.9991	13.9146	3.80888	1.92937	0.0108483	0.0930889	up	yes
MSTRG.10180	Immp1l	ENSMUST00000037499	GO:0008233(peptidase activity);GO:0008236(serine-type peptidase activity);GO:0016787(hydrolase activity);GO:0006465(signal peptide processing);GO:0006508(proteolysis);GO:0006627(protein processing involved in protein targeting to mitochondrion);GO:0033108(mitochondrial respiratory chain complex assembly);GO:0005739(mitochondrion);GO:0005743(mitochondrial inner membrane);GO:0016020(membrane);GO:00…	03060(Protein export)	NA	NA	IMP1 inner mitochondrial membrane peptidase-like (S. cerevisiae) [Source:MGI Symbol;Acc:MGI:1913791]	147.386	38.7673	3.8018	1.92668	0.011425	0.095893	up	yes
MSTRG.7674	Slc39a7;H2-Ke6;Gm20427	ENSMUST00000025186;ENSMUST00000173425;MSTRG.7674.11;MSTRG.7674.7;ENSMUST00000170644;ENSMUST00000173810;ENSMUST00000173894;ENSMUST00000174029;ENSMUST00000170491;ENSMUST00000167145;ENSMUST00000168978	GO:0016021(integral component of membrane);GO:0016020(membrane);GO:0005783(endoplasmic reticulum);GO:0005654(nucleoplasm);GO:0055085(transmembrane transport);GO:0030001(metal ion transport);GO:0046873(metal ion transmembrane transporter activity);GO:0005385(zinc ion transmembrane transporter activity);GO:0005515(protein binding);GO:0006810(transport);GO:0006811(ion transport);GO:0006829(zinc II i…	00140(Steroid hormone biosynthesis);00140(Steroid hormone biosynthesis)	NA	NA	solute carrier family 39 (zinc transporter), member 7 [Source:MGI Symbol;Acc:MGI:95909];H2-K region expressed gene 6 [Source:MGI Symbol;Acc:MGI:95911];predicted gene 20427 [Source:MGI Symbol;Acc:MGI:5141892]	69.0578	18.1999	3.79441	1.92388	0.0112447	0.0949344	up	yes
MSTRG.1689	Ascc3	ENSMUST00000035606;ENSMUST00000219172;ENSMUST00000219226;ENSMUST00000219085;ENSMUST00000217968	GO:0099053(activating signal cointegrator 1 complex);GO:0016020(membrane);GO:0005829(cytosol);GO:0005634(nucleus);GO:0005622(intracellular);GO:0032508(DNA duplex unwinding);GO:0008283(cell proliferation);GO:0006974(cellular response to DNA damage stimulus);GO:0006355(regulation of transcription, DNA-templated);GO:0006351(transcription, DNA-templated);GO:0006307(DNA dealkylation involved in DNA re…	NA	NA	NA	activating signal cointegrator 1 complex subunit 3 [Source:MGI Symbol;Acc:MGI:1925237]	20.6513	5.44903	3.7899	1.92216	0.0111278	0.0944194	up	yes
MSTRG.16779	Hikeshi	ENSMUST00000208357;ENSMUST00000153470;ENSMUST00000150740;ENSMUST00000117354;ENSMUST00000207695;ENSMUST00000078918	GO:0008565(protein transporter activity);GO:0030544(Hsp70 protein binding);GO:0006606(protein import into nucleus);GO:0006810(transport);GO:0007030(Golgi organization);GO:0015031(protein transport);GO:0030324(lung development);GO:0034605(cellular response to heat);GO:0005622(intracellular);GO:0005634(nucleus);GO:0005737(cytoplasm);GO:0005829(cytosol);GO:0070062(extracellular exosome);GO:0070062(e…	NA	NA	NA	heat shock protein nuclear import factor [Source:MGI Symbol;Acc:MGI:96738]	4.97795	1.31381	3.78894	1.92179	0.0185979	0.132467	up	yes
MSTRG.7000	Tmem39a	MSTRG.7000.6;MSTRG.7000.4;MSTRG.7000.5;ENSMUST00000170097;ENSMUST00000171064;ENSMUST00000171687;ENSMUST00000167033;ENSMUST00000165140;ENSMUST00000163549;ENSMUST00000002924;ENSMUST00000169554	GO:0003674(molecular_function);GO:0005575(cellular_component);GO:0016020(membrane);GO:0016021(integral component of membrane);GO:0016021(integral component of membrane)	NA	NA	NA	transmembrane protein 39a [Source:MGI Symbol;Acc:MGI:1915096]	146.545	38.7167	3.78506	1.92032	0.011035	0.0938131	up	yes
ENSMUSG00000038213	Tapbpl	ENSMUST00000043422	GO:0032403(protein complex binding);GO:0002376(immune system process);GO:0002590(negative regulation of antigen processing and presentation of peptide antigen via MHC class I);GO:0000139(Golgi membrane);GO:0005575(cellular_component);GO:0005783(endoplasmic reticulum);GO:0005789(endoplasmic reticulum membrane);GO:0005794(Golgi apparatus);GO:0005886(plasma membrane);GO:0016020(membrane);GO:0016021(…	NA	NA	NA	TAP binding protein-like [Source:MGI Symbol;Acc:MGI:2384853]	4.04595	1.06962	3.78261	1.91938	0.0311713	0.182814	up	yes
MSTRG.4711	Bloc1s5	ENSMUST00000035899	GO:0005515(protein binding);GO:0008089(anterograde axonal transport);GO:0016192(vesicle-mediated transport);GO:0016197(endosomal transport);GO:0031175(neuron projection development);GO:0032402(melanosome transport);GO:0032474(otolith morphogenesis);GO:0035646(endosome to melanosome transport);GO:0048066(developmental pigmentation);GO:0048490(anterograde synaptic vesicle transport);GO:0050942(posi…	NA	NA	NA	biogenesis of lysosomal organelles complex-1, subunit 5, muted [Source:MGI Symbol;Acc:MGI:2178598]	24.769	6.54883	3.78221	1.91923	0.0133035	0.10546	up	yes
MSTRG.3708	Mrps7	ENSMUST00000058109;ENSMUST00000141556	GO:0003723(RNA binding);GO:0003735(structural constituent of ribosome);GO:0006412(translation);GO:0032543(mitochondrial translation);GO:0005739(mitochondrion);GO:0005763(mitochondrial small ribosomal subunit);GO:0005840(ribosome);GO:0030529(intracellular ribonucleoprotein complex);GO:0030529(intracellular ribonucleoprotein complex)	03010(Ribosome);03010(Ribosome)	NA	NA	mitchondrial ribosomal protein S7 [Source:MGI Symbol;Acc:MGI:1354367]	76.9704	20.4071	3.77175	1.91523	0.0117989	0.0979718	up	yes
ENSMUSG00000061371	Zfp873	ENSMUST00000211338;ENSMUST00000105313;ENSMUST00000210325;ENSMUST00000209622;ENSMUST00000209614	GO:0005622(intracellular);GO:0005575(cellular_component);GO:0006355(regulation of transcription, DNA-templated);GO:0046872(metal ion binding);GO:0003676(nucleic acid binding);GO:0003700(transcription factor activity, sequence-specific DNA binding);GO:0003700(transcription factor activity, sequence-specific DNA binding)	NA	NA	NA	zinc finger protein 873 [Source:MGI Symbol;Acc:MGI:3040689]	4.94952	1.31239	3.77139	1.9151	0.0229666	0.151268	up	yes
MSTRG.18475	2610044O15Rik8	ENSMUST00000186619;ENSMUST00000188757;ENSMUST00000190157;ENSMUST00000079272;ENSMUST00000191043;ENSMUST00000189965	GO:0003676(nucleic acid binding);GO:0006355(regulation of transcription, DNA-templated);GO:0005575(cellular_component);GO:0005622(intracellular);GO:0046872(metal ion binding);GO:0003700(transcription factor activity, sequence-specific DNA binding);GO:0003700(transcription factor activity, sequence-specific DNA binding)	NA	NA	NA	RIKEN cDNA 2610044O15 gene [Source:MGI Symbol;Acc:MGI:1919389]	21.4238	5.68445	3.76884	1.91412	0.0127516	0.1025	up	yes
MSTRG.5755	Bin3	ENSMUST00000022680	GO:0005884(actin filament);GO:0003674(molecular_function);GO:0000917(barrier septum assembly);GO:0007049(cell cycle);GO:0008104(protein localization);GO:0009826(unidimensional cell growth);GO:0010591(regulation of lamellipodium assembly);GO:0014839(myoblast migration involved in skeletal muscle regeneration);GO:0043403(skeletal muscle tissue regeneration);GO:0048741(skeletal muscle fiber developm…	NA	NA	NA	bridging integrator 3 [Source:MGI Symbol;Acc:MGI:1929883]	16.9224	4.49021	3.76872	1.91408	0.0162309	0.120964	up	yes
MSTRG.20327	Phf8	MSTRG.20327.1	NA	NA	NA	NA		6.79401	1.80526	3.76344	1.91205	0.0293609	0.177307	up	yes
MSTRG.10108	Accs	MSTRG.10108.1	NA	NA	NA	NA		17.1223	4.55282	3.7608	1.91104	0.036071	0.199144	up	yes
MSTRG.11790	Gclm	ENSMUST00000029769;ENSMUST00000176761	GO:0004357(glutamate-cysteine ligase activity);GO:0030234(enzyme regulator activity);GO:0035226(glutamate-cysteine ligase catalytic subunit binding);GO:0046982(protein heterodimerization activity);GO:0006534(cysteine metabolic process);GO:0006536(glutamate metabolic process);GO:0006749(glutathione metabolic process);GO:0006750(glutathione biosynthetic process);GO:0006979(response to oxidative str…	00480(Glutathione metabolism);00480(Glutathione metabolism)	NA	NA	glutamate-cysteine ligase, modifier subunit [Source:MGI Symbol;Acc:MGI:104995]	7.121	1.89539	3.75701	1.90959	0.0143847	0.112029	up	yes
MSTRG.190	Tbc1d8	ENSMUST00000054462;ENSMUST00000195854	GO:0005096(GTPase activator activity);GO:0017137(Rab GTPase binding);GO:0006886(intracellular protein transport);GO:0031338(regulation of vesicle fusion);GO:0090630(activation of GTPase activity);GO:0005622(intracellular);GO:0012505(endomembrane system);GO:0012505(endomembrane system)	NA	NA	NA	TBC1 domain family, member 8 [Source:MGI Symbol;Acc:MGI:1927225]	2.03148	0.540841	3.75615	1.90925	0.0281758	0.172584	up	yes
ENSMUSG00000028737	Aldh4a1	ENSMUST00000039818;ENSMUST00000146309;ENSMUST00000124987	GO:0003842(1-pyrroline-5-carboxylate dehydrogenase activity);GO:0004029(aldehyde dehydrogenase (NAD) activity);GO:0016491(oxidoreductase activity);GO:0016620(oxidoreductase activity, acting on the aldehyde or oxo group of donors, NAD or NADP as acceptor);GO:0042802(identical protein binding);GO:0006537(glutamate biosynthetic process);GO:0006560(proline metabolic process);GO:0006561(proline biosyn…	00250(Alanine, aspartate and glutamate metabolism);00330(Arginine and proline metabolism);00330(Arginine and proline metabolism)	K00294	EC:1.2.1.88	aldehyde dehydrogenase 4 family, member A1 [Source:MGI Symbol;Acc:MGI:2443883]	2.1594	0.575022	3.75534	1.90894	0.0241523	0.157078	up	yes
MSTRG.4836	Caml	ENSMUST00000021963;ENSMUST00000165154;ENSMUST00000169228	GO:0005515(protein binding);GO:0050839(cell adhesion molecule binding);GO:0001881(receptor recycling);GO:0007173(epidermal growth factor receptor signaling pathway);GO:0005783(endoplasmic reticulum);GO:0016020(membrane);GO:0016021(integral component of membrane);GO:0016021(integral component of membrane)	NA	NA	NA	calcium modulating ligand [Source:MGI Symbol;Acc:MGI:104728]	93.531	24.9222	3.75292	1.90801	0.0121593	0.0995015	up	yes
MSTRG.1006	Gm5532	MSTRG.1006.2;ENSMUST00000194133;MSTRG.1006.5;MSTRG.1006.3;ENSMUST00000097531	NA	NA	NA	NA	predicted gene 5532 [Source:MGI Symbol;Acc:MGI:3646828]	19.0987	5.103	3.74264	1.90406	0.0142772	0.111422	up	yes
MSTRG.16967	Gm5900	MSTRG.16967.1	NA	NA	NA	NA		36.4018	9.72781	3.74203	1.90382	0.0269917	0.168283	up	yes
MSTRG.3328	Trim25	ENSMUST00000107896;MSTRG.3328.1	GO:0008270(zinc ion binding);GO:0046872(metal ion binding);GO:0005622(intracellular);GO:0003723(RNA binding);GO:0004842(ubiquitin-protein transferase activity);GO:0016740(transferase activity);GO:0016874(ligase activity);GO:0045296(cadherin binding);GO:0098641(cadherin binding involved in cell-cell adhesion);GO:1904264(ubiquitin protein ligase activity involved in ERAD pathway);GO:0002376(immune …	04064(NF-kappa B signaling pathway);04622(RIG-I-like receptor signaling pathway);05164(Influenza A)	NA	NA	tripartite motif-containing 25 [Source:MGI Symbol;Acc:MGI:102749]	32.4731	8.68237	3.74012	1.90308	0.0122346	0.099836	up	yes
ENSMUSG00000049321	Zfp2	ENSMUST00000116378;ENSMUST00000124748;ENSMUST00000150903;ENSMUST00000109128;ENSMUST00000151027	GO:0003676(nucleic acid binding);GO:0003677(DNA binding);GO:0003700(transcription factor activity, sequence-specific DNA binding);GO:0046872(metal ion binding);GO:0006351(transcription, DNA-templated);GO:0006355(regulation of transcription, DNA-templated);GO:0005634(nucleus);GO:0005634(nucleus)	NA	NA	NA	zinc finger protein 2 [Source:MGI Symbol;Acc:MGI:99167]	2.05242	0.549401	3.73574	1.90139	0.0352274	0.196175	up	yes
MSTRG.366	Fastkd2	ENSMUST00000027103;ENSMUST00000148758;ENSMUST00000134454;MSTRG.366.2;ENSMUST00000128621;MSTRG.366.3	GO:0003723(RNA binding);GO:0004672(protein kinase activity);GO:0019843(rRNA binding);GO:0006468(protein phosphorylation);GO:0042254(ribosome biogenesis);GO:0045333(cellular respiration);GO:1902775(mitochondrial large ribosomal subunit assembly);GO:0005634(nucleus);GO:0005739(mitochondrion);GO:0035770(ribonucleoprotein granule);GO:0042645(mitochondrial nucleoid);GO:0045171(intercellular bridge);GO…	NA	NA	NA	FAST kinase domains 2 [Source:MGI Symbol;Acc:MGI:1922869]	45.0621	12.071	3.73309	1.90037	0.0122304	0.099836	up	yes
MSTRG.7249	B230307C23Rik	MSTRG.7249.3;MSTRG.7249.1;ENSMUST00000122450	GO:0003674(molecular_function);GO:0003676(nucleic acid binding);GO:0006355(regulation of transcription, DNA-templated);GO:0008150(biological_process);GO:0005575(cellular_component);GO:0005622(intracellular)	NA	NA	NA	RIKEN cDNA B230307C23 gene [Source:MGI Symbol;Acc:MGI:3643396]	5.91282	1.5841	3.7326	1.90018	0.0198589	0.139178	up	yes
MSTRG.548	Itm2c	ENSMUST00000027425;ENSMUST00000139837	GO:0001540(beta-amyloid binding);GO:0005524(ATP binding);GO:0010977(negative regulation of neuron projection development);GO:0030182(neuron differentiation);GO:2001238(positive regulation of extrinsic apoptotic signaling pathway);GO:0005764(lysosome);GO:0005765(lysosomal membrane);GO:0005794(Golgi apparatus);GO:0005886(plasma membrane);GO:0016020(membrane);GO:0016021(integral component of membran…	NA	NA	NA	integral membrane protein 2C [Source:MGI Symbol;Acc:MGI:1927594]	64.6028	17.3153	3.73097	1.89955	0.0126084	0.101636	up	yes
MSTRG.1431	Fbxo30	ENSMUST00000129456	GO:0004842(ubiquitin-protein transferase activity);GO:0008270(zinc ion binding);GO:0046872(metal ion binding);GO:0061630(ubiquitin protein ligase activity);GO:0008150(biological_process);GO:0016567(protein ubiquitination);GO:0005575(cellular_component)	NA	NA	NA	F-box protein 30 [Source:MGI Symbol;Acc:MGI:1919115]	24.0633	6.45414	3.72835	1.89854	0.0128051	0.102773	up	yes
ENSMUSG00000027243	Harbi1	ENSMUST00000140183;ENSMUST00000142692;ENSMUST00000090608	GO:0003674(molecular_function);GO:0004518(nuclease activity);GO:0016787(hydrolase activity);GO:0046872(metal ion binding);GO:0008150(biological_process);GO:0090305(nucleic acid phosphodiester bond hydrolysis);GO:0005634(nucleus);GO:0005737(cytoplasm);GO:0005815(microtubule organizing center);GO:0005829(cytosol);GO:0005886(plasma membrane);GO:0005886(plasma membrane)	NA	NA	NA	harbinger transposase derived 1 [Source:MGI Symbol;Acc:MGI:2443194]	1.34896	0.361844	3.72802	1.89841	0.0476789	0.232793	up	yes
MSTRG.5051	4833422C13Rik	ENSMUST00000160385	NA	NA	NA	NA	RIKEN cDNA 4833422C13 gene [Source:MGI Symbol;Acc:MGI:3603826]	0.940974	0.252512	3.72645	1.8978	0.0389199	0.207584	up	yes
MSTRG.6949	Kalrn	MSTRG.6949.1	NA	NA	NA	NA		11.5807	3.1134	3.71962	1.89515	0.0250722	0.160954	up	yes
ENSMUSG00000032860	P2ry2	ENSMUST00000037540;ENSMUST00000208340;ENSMUST00000208258	GO:0016021(integral component of membrane);GO:0016020(membrane);GO:0070257(positive regulation of mucus secretion);GO:0042312(regulation of vasodilation);GO:0035589(G-protein coupled purinergic nucleotide receptor signaling pathway);GO:0007200(phospholipase C-activating G-protein coupled receptor signaling pathway);GO:0007186(G-protein coupled receptor signaling pathway);GO:0007165(signal transdu…	04080(Neuroactive ligand-receptor interaction);04750(Inflammatory mediator regulation of TRP channels);04750(Inflammatory mediator regulation of TRP channels)	NA	NA	purinergic receptor P2Y, G-protein coupled 2 [Source:MGI Symbol;Acc:MGI:105107]	1.67103	0.449998	3.7134	1.89274	0.0404197	0.210963	up	yes
MSTRG.16341	Zfp658	ENSMUST00000107972;ENSMUST00000005597	GO:0003674(molecular_function);GO:0003676(nucleic acid binding);GO:0046872(metal ion binding);GO:0006355(regulation of transcription, DNA-templated);GO:0008150(biological_process);GO:0005575(cellular_component);GO:0005622(intracellular);GO:0005622(intracellular)	NA	NA	NA	zinc finger protein 658 [Source:MGI Symbol;Acc:MGI:2652821]	6.51373	1.75488	3.71178	1.89211	0.0181943	0.130989	up	yes
MSTRG.7844	Yipf3	ENSMUST00000095263;ENSMUST00000123311;ENSMUST00000145371;ENSMUST00000151488;ENSMUST00000149989	GO:0003674(molecular_function);GO:0008150(biological_process);GO:0030154(cell differentiation);GO:0005737(cytoplasm);GO:0005794(Golgi apparatus);GO:0005886(plasma membrane);GO:0016020(membrane);GO:0016021(integral component of membrane);GO:0030133(transport vesicle);GO:0043231(intracellular membrane-bounded organelle);GO:0043231(intracellular membrane-bounded organelle)	NA	NA	NA	Yip1 domain family, member 3 [Source:MGI Symbol;Acc:MGI:106280]	11.6478	3.14254	3.70649	1.89005	0.0192241	0.136147	up	yes
MSTRG.6755	Sdf2l1	ENSMUST00000023453	GO:0004169(dolichyl-phosphate-mannose-protein mannosyltransferase activity);GO:0051087(chaperone binding);GO:0051117(ATPase binding);GO:0051787(misfolded protein binding);GO:0034976(response to endoplasmic reticulum stress);GO:0035269(protein O-linked mannosylation);GO:0042981(regulation of apoptotic process);GO:0071218(cellular response to misfolded protein);GO:0071712(ER-associated misfolded pr…	NA	NA	NA	stromal cell-derived factor 2-like 1 [Source:MGI Symbol;Acc:MGI:2149842]	158.916	42.876	3.70641	1.89002	0.0128454	0.102879	up	yes
MSTRG.14583	Alkbh4	ENSMUST00000125923;ENSMUST00000136634;ENSMUST00000041100	GO:0070988(demethylation);GO:0003779(actin binding);GO:0016491(oxidoreductase activity);GO:0046872(metal ion binding);GO:0051213(dioxygenase activity);GO:0006351(transcription, DNA-templated);GO:0006355(regulation of transcription, DNA-templated);GO:0006482(protein demethylation);GO:0031032(actomyosin structure organization);GO:0036090(cleavage furrow ingression);GO:0055114(oxidation-reduction pr…	NA	NA	NA	alkB homolog 4, lysine demethylase [Source:MGI Symbol;Acc:MGI:1919291]	6.49473	1.75268	3.7056	1.88971	0.022742	0.150758	up	yes
MSTRG.17535	Cars2	ENSMUST00000049461;ENSMUST00000209218;ENSMUST00000209236;ENSMUST00000210845;ENSMUST00000210478;ENSMUST00000211172;ENSMUST00000211734	GO:0006423(cysteinyl-tRNA aminoacylation);GO:0006418(tRNA aminoacylation for protein translation);GO:0005524(ATP binding);GO:0004817(cysteine-tRNA ligase activity);GO:0004812(aminoacyl-tRNA ligase activity);GO:0000166(nucleotide binding);GO:0000166(nucleotide binding)	00970(Aminoacyl-tRNA biosynthesis);00970(Aminoacyl-tRNA biosynthesis)	K01884	EC:6.1.1.16	cysteinyl-tRNA synthetase 2 (mitochondrial)(putative) [Source:MGI Symbol;Acc:MGI:1919191]	6.76539	1.82601	3.70502	1.88948	0.0162152	0.120964	up	yes
MSTRG.6411	Trmu	ENSMUST00000023019;ENSMUST00000161784;ENSMUST00000159730;ENSMUST00000159362	GO:0000049(tRNA binding);GO:0000166(nucleotide binding);GO:0003723(RNA binding);GO:0005524(ATP binding);GO:0016740(transferase activity);GO:0016783(sulfurtransferase activity);GO:0002143(tRNA wobble position uridine thiolation);GO:0008033(tRNA processing);GO:0070903(mitochondrial tRNA thio-modification);GO:0005654(nucleoplasm);GO:0005739(mitochondrion);GO:0005739(mitochondrion)	04122(Sulfur relay system);04122(Sulfur relay system)	NA	NA	tRNA 5-methylaminomethyl-2-thiouridylate methyltransferase [Source:MGI Symbol;Acc:MGI:1919276]	4.29278	1.15869	3.70486	1.88942	0.0233599	0.153289	up	yes
MSTRG.12453	Tusc1	ENSMUST00000066774	GO:0003674(molecular_function);GO:0008150(biological_process);GO:0005575(cellular_component)	NA	NA	NA	tumor suppressor candidate 1 [Source:MGI Symbol;Acc:MGI:2684283]	8.16415	2.21107	3.6924	1.88456	0.0304979	0.180746	up	yes
MSTRG.17561	4932443I19Rik	MSTRG.17561.1	NA	NA	NA	NA		264.777	71.7561	3.68996	1.8836	0.0130179	0.103792	up	yes
MSTRG.17678	Hook3	ENSMUST00000037182;ENSMUST00000209542	GO:0030897(HOPS complex);GO:0005515(protein binding);GO:0008017(microtubule binding);GO:0042802(identical protein binding);GO:0051959(dynein light intermediate chain binding);GO:0006810(transport);GO:0007032(endosome organization);GO:0007040(lysosome organization);GO:0008333(endosome to lysosome transport);GO:0015031(protein transport);GO:0022027(interkinetic nuclear migration);GO:0030705(cytoske…	NA	NA	NA	hook microtubule tethering protein 3 [Source:MGI Symbol;Acc:MGI:2443554]	3.16223	0.858845	3.68195	1.88047	0.0141593	0.11076	up	yes
MSTRG.11072	Rpl22l1	ENSMUST00000194649;ENSMUST00000194092;ENSMUST00000191691;ENSMUST00000043867;ENSMUST00000193168;ENSMUST00000195728	GO:0003735(structural constituent of ribosome);GO:0006412(translation);GO:0005622(intracellular);GO:0005840(ribosome);GO:0002181(cytoplasmic translation);GO:0022625(cytosolic large ribosomal subunit);GO:0030529(intracellular ribonucleoprotein complex);GO:0030529(intracellular ribonucleoprotein complex)	03010(Ribosome);03010(Ribosome)	NA	NA	ribosomal protein L22 like 1 [Source:MGI Symbol;Acc:MGI:1915278]	7.30893	1.98617	3.67991	1.87967	0.0272574	0.169465	up	yes
MSTRG.4069	G2e3	ENSMUST00000054308;ENSMUST00000119211;ENSMUST00000144767;ENSMUST00000152236	GO:0004842(ubiquitin-protein transferase activity);GO:0008270(zinc ion binding);GO:0016740(transferase activity);GO:0046872(metal ion binding);GO:0061630(ubiquitin protein ligase activity);GO:0000209(protein polyubiquitination);GO:0001824(blastocyst development);GO:0006915(apoptotic process);GO:0007275(multicellular organism development);GO:0016567(protein ubiquitination);GO:2001243(negative regu…	NA	K13452	EC:6.3.2.-	G2/M-phase specific E3 ubiquitin ligase [Source:MGI Symbol;Acc:MGI:2444298]	8.36974	2.27655	3.67651	1.87834	0.0159628	0.119741	up	yes
MSTRG.4931	Zfp729b	ENSMUST00000012873	GO:0003674(molecular_function);GO:0003676(nucleic acid binding);GO:0008270(zinc ion binding);GO:0046872(metal ion binding);GO:0006355(regulation of transcription, DNA-templated);GO:0008150(biological_process);GO:0005622(intracellular)	NA	NA	NA	zinc finger protein 729b [Source:MGI Symbol;Acc:MGI:2145180]	16.9383	4.60751	3.67624	1.87823	0.0146764	0.113096	up	yes
MSTRG.6390	Tspo	ENSMUST00000047419;MSTRG.6390.2	GO:0005497(androgen binding);GO:0008503(benzodiazepine receptor activity);GO:0044325(ion channel binding);GO:0006694(steroid biosynthetic process);GO:0006810(transport);GO:0006811(ion transport);GO:0006821(chloride transport);GO:0006869(lipid transport);GO:0007165(signal transduction);GO:0007568(aging);GO:0008347(glial cell migration);GO:0010042(response to manganese ion);GO:0010266(response to v…	04080(Neuroactive ligand-receptor interaction);05166(HTLV-I infection)	NA	NA	translocator protein [Source:MGI Symbol;Acc:MGI:88222]	85.6612	23.4087	3.65938	1.8716	0.0148173	0.113596	up	yes
MSTRG.14106	Lrrc8b	MSTRG.14106.1	NA	NA	NA	NA		17.6608	4.8275	3.65838	1.87121	0.0225461	0.149689	up	yes
ENSMUSG00000029098	Acox3	ENSMUST00000068947;ENSMUST00000201659;ENSMUST00000154796;ENSMUST00000202266	GO:0003995(acyl-CoA dehydrogenase activity);GO:0003997(acyl-CoA oxidase activity);GO:0005102(receptor binding);GO:0016402(pristanoyl-CoA oxidase activity);GO:0016491(oxidoreductase activity);GO:0016627(oxidoreductase activity, acting on the CH-CH group of donors);GO:0050660(flavin adenine dinucleotide binding);GO:0006629(lipid metabolic process);GO:0006631(fatty acid metabolic process);GO:0006635…	00071(Fatty acid degradation);00592(alpha-Linolenic acid metabolism);01040(Biosynthesis of unsaturated fatty acids);01212(Fatty acid metabolism);03320(PPAR signaling pathway);04024(cAMP signaling pathway);04146(Peroxisome);04146(Peroxisome)	K00232	EC:1.3.3.6	acyl-Coenzyme A oxidase 3, pristanoyl [Source:MGI Symbol;Acc:MGI:1933156]	0.798512	0.21858	3.65318	1.86915	0.0411028	0.213542	up	yes
ENSMUSG00000020303	Stc2	ENSMUST00000139991;ENSMUST00000020546	GO:0005179(hormone activity);GO:0005515(protein binding);GO:0019899(enzyme binding);GO:0020037(heme binding);GO:0042803(protein homodimerization activity);GO:0006874(cellular calcium ion homeostasis);GO:0006979(response to oxidative stress);GO:0007566(embryo implantation);GO:0010629(negative regulation of gene expression);GO:0030968(endoplasmic reticulum unfolded protein response);GO:0033280(resp…	NA	NA	NA	stanniocalcin 2 [Source:MGI Symbol;Acc:MGI:1316731]	1.77673	0.48662	3.65116	1.86836	0.0373482	0.20375	up	yes
MSTRG.8157		MSTRG.8157.1	NA	NA	NA	NA		23.594	6.46865	3.64744	1.86689	0.0301921	0.180138	up	yes
MSTRG.2714	Med7	ENSMUST00000109232;ENSMUST00000170928;ENSMUST00000156073;ENSMUST00000109231;ENSMUST00000020665;ENSMUST00000133635;ENSMUST00000152119;ENSMUST00000128940	GO:0016592(mediator complex);GO:0006357(regulation of transcription from RNA polymerase II promoter);GO:0001104(RNA polymerase II transcription cofactor activity);GO:0003713(transcription coactivator activity);GO:0061630(ubiquitin protein ligase activity);GO:0006351(transcription, DNA-templated);GO:0006355(regulation of transcription, DNA-templated);GO:0016567(protein ubiquitination);GO:0019827(s…	NA	NA	NA	mediator complex subunit 7 [Source:MGI Symbol;Acc:MGI:1913463]	26.6979	7.31987	3.64732	1.86684	0.0153934	0.116383	up	yes
MSTRG.7115	Usp25	MSTRG.7115.1	NA	NA	NA	NA		30.7879	8.44305	3.64653	1.86652	0.0225094	0.149605	up	yes
MSTRG.7836	Polh	ENSMUST00000024749	GO:0003677(DNA binding);GO:0003684(damaged DNA binding);GO:0003887(DNA-directed DNA polymerase activity);GO:0016740(transferase activity);GO:0016779(nucleotidyltransferase activity);GO:0046872(metal ion binding);GO:0000731(DNA synthesis involved in DNA repair);GO:0006260(DNA replication);GO:0006281(DNA repair);GO:0006290(pyrimidine dimer repair);GO:0006301(postreplication repair);GO:0006974(cellu…	03460(Fanconi anemia pathway)	K02350	EC:2.7.7.7	polymerase (DNA directed), eta (RAD 30 related) [Source:MGI Symbol;Acc:MGI:1891457]	13.627	3.73761	3.6459	1.86627	0.0180852	0.130537	up	yes
ENSMUSG00000025086	Trub1	ENSMUST00000026073;ENSMUST00000026072	GO:0003723(RNA binding);GO:0009982(pseudouridine synthase activity);GO:0016853(isomerase activity);GO:0001522(pseudouridine synthesis);GO:0006396(RNA processing);GO:0006400(tRNA modification);GO:0008033(tRNA processing);GO:0009451(RNA modification);GO:1990481(mRNA pseudouridine synthesis);GO:0005575(cellular_component);GO:0005575(cellular_component)	NA	NA	NA	TruB pseudouridine (psi) synthase family member 1 [Source:MGI Symbol;Acc:MGI:1919383]	3.59826	0.987721	3.64299	1.86512	0.0208081	0.142334	up	yes
MSTRG.10205	Olfr1305	MSTRG.10205.1	NA	NA	NA	NA		5.59916	1.53996	3.63592	1.86232	0.03439	0.194179	up	yes
MSTRG.3892	Gm6682	ENSMUST00000169666	NA	NA	NA	NA	predicted gene 6682 [Source:MGI Symbol;Acc:MGI:3647156]	25.1199	6.91523	3.63254	1.86098	0.0187828	0.133478	up	yes
MSTRG.8275	Ino80c	ENSMUST00000153360	GO:0003674(molecular_function);GO:0006281(DNA repair);GO:0006310(DNA recombination);GO:0006338(chromatin remodeling);GO:0006351(transcription, DNA-templated);GO:0006355(regulation of transcription, DNA-templated);GO:0006974(cellular response to DNA damage stimulus);GO:0001650(fibrillar center);GO:0005634(nucleus);GO:0031011(Ino80 complex);GO:0071339(MLL1 complex)	NA	NA	NA	INO80 complex subunit C [Source:MGI Symbol;Acc:MGI:2443014]	22.0325	6.07325	3.62779	1.85909	0.0163666	0.12174	up	yes
ENSMUSG00000048280	Zfp738	ENSMUST00000137496	GO:0005622(intracellular);GO:0005575(cellular_component);GO:0006355(regulation of transcription, DNA-templated);GO:0046872(metal ion binding);GO:0003676(nucleic acid binding)	NA	NA	NA	zinc finger protein 738 [Source:MGI Symbol;Acc:MGI:3040706]	8.43793	2.32674	3.62649	1.85858	0.0175196	0.128092	up	yes
MSTRG.13028		MSTRG.13028.1	NA	NA	NA	NA		7.84474	2.16318	3.62648	1.85857	0.042332	0.217743	up	yes
MSTRG.8868		MSTRG.8868.1	NA	NA	NA	NA		14.7512	4.06999	3.62439	1.85774	0.0429085	0.219075	up	yes
MSTRG.15590		MSTRG.15590.1	NA	NA	NA	NA		26.8982	7.42222	3.62401	1.85759	0.0336681	0.191408	up	yes
MSTRG.456		MSTRG.456.1	NA	NA	NA	NA		82.7213	22.8458	3.62085	1.85633	0.0159559	0.119741	up	yes
MSTRG.6168		MSTRG.6168.1	NA	NA	NA	NA		14.9241	4.12181	3.62076	1.85629	0.0259384	0.164384	up	yes
MSTRG.1836	Pcdh15	ENSMUST00000191854;ENSMUST00000177420;ENSMUST00000151116;MSTRG.1836.29;ENSMUST00000128843;ENSMUST00000139106	GO:0032420(stereocilium);GO:0016021(integral component of membrane);GO:0016020(membrane);GO:0005886(plasma membrane);GO:0048839(inner ear development);GO:0007605(sensory perception of sound);GO:0007156(homophilic cell adhesion via plasma membrane adhesion molecules);GO:0007155(cell adhesion);GO:0005509(calcium ion binding);GO:0005515(protein binding);GO:0001964(startle response);GO:0002009(morpho…	NA	NA	NA	protocadherin 15 [Source:MGI Symbol;Acc:MGI:1891428]	2.1253	0.587688	3.61638	1.85455	0.0182355	0.130998	up	yes
MSTRG.8064	Crim1	ENSMUST00000112498	GO:0004857(enzyme inhibitor activity);GO:0004867(serine-type endopeptidase inhibitor activity);GO:0005520(insulin-like growth factor binding);GO:0030165(PDZ domain binding);GO:0001558(regulation of cell growth);GO:0010951(negative regulation of endopeptidase activity);GO:0043086(negative regulation of catalytic activity);GO:0005576(extracellular region);GO:0016020(membrane);GO:0016021(integral co…	NA	NA	NA	cysteine rich transmembrane BMP regulator 1 (chordin like) [Source:MGI Symbol;Acc:MGI:1354756]	1.05891	0.292859	3.61578	1.85431	0.0384394	0.206172	up	yes
MSTRG.1271	Pycr2	ENSMUST00000027802;ENSMUST00000195270;ENSMUST00000194026	GO:0004735(pyrroline-5-carboxylate reductase activity);GO:0016491(oxidoreductase activity);GO:0006561(proline biosynthetic process);GO:0008652(cellular amino acid biosynthetic process);GO:0055114(oxidation-reduction process);GO:0055129(L-proline biosynthetic process);GO:0034599(cellular response to oxidative stress);GO:0005737(cytoplasm);GO:0005739(mitochondrion);GO:0005739(mitochondrion)	00330(Arginine and proline metabolism);01230(Biosynthesis of amino acids);01230(Biosynthesis of amino acids)	K00286	EC:1.5.1.2	pyrroline-5-carboxylate reductase family, member 2 [Source:MGI Symbol;Acc:MGI:1277956]	27.9638	7.74388	3.61108	1.85243	0.0165813	0.123043	up	yes
MSTRG.9836	Mmadhc	ENSMUST00000147345;ENSMUST00000102769;MSTRG.9836.1;ENSMUST00000152948;ENSMUST00000134480;ENSMUST00000154254;MSTRG.9836.2;ENSMUST00000133768;ENSMUST00000144143	GO:0003674(molecular_function);GO:0009108(coenzyme biosynthetic process);GO:0009235(cobalamin metabolic process);GO:0005737(cytoplasm);GO:0005739(mitochondrion);GO:0005739(mitochondrion)	NA	NA	NA	methylmalonic aciduria (cobalamin deficiency) cblD type, with homocystinuria [Source:MGI Symbol;Acc:MGI:1923786]	102.68	28.4468	3.60954	1.85182	0.0150269	0.11487	up	yes
MSTRG.19325	Slc17a5	MSTRG.19325.1	NA	NA	NA	NA		22.1504	6.13739	3.60908	1.85163	0.0497416	0.238937	up	yes
MSTRG.452	Tmbim1	ENSMUST00000016309;ENSMUST00000113796;ENSMUST00000135384;ENSMUST00000152603	GO:0016020(membrane);GO:0016021(integral component of membrane);GO:0005123(death receptor binding);GO:0090005(negative regulation of establishment of protein localization to plasma membrane);GO:1902042(negative regulation of extrinsic apoptotic signaling pathway via death domain receptors);GO:1902045(negative regulation of Fas signaling pathway);GO:0005765(lysosomal membrane);GO:0005794(Golgi app…	NA	NA	NA	transmembrane BAX inhibitor motif containing 1 [Source:MGI Symbol;Acc:MGI:1916910]	4.39226	1.22196	3.59443	1.84576	0.0184095	0.131276	up	yes
MSTRG.18585	Qtrt1	ENSMUST00000002902;ENSMUST00000214128;MSTRG.18585.3;ENSMUST00000213967;ENSMUST00000214101	GO:0005739(mitochondrion);GO:0008479(queuine tRNA-ribosyltransferase activity);GO:0005515(protein binding);GO:0016740(transferase activity);GO:0016757(transferase activity, transferring glycosyl groups);GO:0016763(transferase activity, transferring pentosyl groups);GO:0042803(protein homodimerization activity);GO:0046872(metal ion binding);GO:0046982(protein heterodimerization activity);GO:000640…	NA	NA	NA	queuine tRNA-ribosyltransferase 1 [Source:MGI Symbol;Acc:MGI:1931441]	19.1347	5.34072	3.5828	1.84109	0.0216206	0.145963	up	yes
MSTRG.19519	Uba5	ENSMUST00000035166;ENSMUST00000140768;MSTRG.19519.6;ENSMUST00000191568;ENSMUST00000144195	GO:0000166(nucleotide binding);GO:0005524(ATP binding);GO:0008641(small protein activating enzyme activity);GO:0046872(metal ion binding);GO:0071566(UFM1 activating enzyme activity);GO:0033146(regulation of intracellular estrogen receptor signaling pathway);GO:0034976(response to endoplasmic reticulum stress);GO:0071569(protein ufmylation);GO:1990592(protein K69-linked ufmylation);GO:0005634(nucl…	NA	NA	NA	ubiquitin-like modifier activating enzyme 5 [Source:MGI Symbol;Acc:MGI:1913913]	30.6967	8.56831	3.58258	1.841	0.0156699	0.118113	up	yes
MSTRG.13207	Tprgl	ENSMUST00000030896;ENSMUST00000134492;MSTRG.13207.1;ENSMUST00000133165	GO:0042802(identical protein binding);GO:0008150(biological_process);GO:0008021(synaptic vesicle);GO:0030054(cell junction);GO:0031410(cytoplasmic vesicle);GO:0045202(synapse);GO:0070062(extracellular exosome);GO:0070062(extracellular exosome)	NA	NA	NA	transformation related protein 63 regulated like [Source:MGI Symbol;Acc:MGI:1915058]	75.0617	20.9561	3.58185	1.8407	0.0157659	0.118693	up	yes
MSTRG.4588	Ero1lb	ENSMUST00000071973;MSTRG.4588.2	GO:0003756(protein disulfide isomerase activity);GO:0015035(protein disulfide oxidoreductase activity);GO:0016491(oxidoreductase activity);GO:0016671(oxidoreductase activity, acting on a sulfur group of donors, disulfide as acceptor);GO:0006464(cellular protein modification process);GO:0019471(4-hydroxyproline metabolic process);GO:0022417(protein maturation by protein folding);GO:0030070(insulin…	04141(Protein processing in endoplasmic reticulum)	NA	NA	ERO1-like beta (S. cerevisiae) [Source:MGI Symbol;Acc:MGI:1914725]	22.1037	6.1742	3.58001	1.83996	0.0164897	0.122582	up	yes
MSTRG.7170		MSTRG.7170.1	NA	NA	NA	NA		10.6267	2.96937	3.57877	1.83946	0.0474936	0.232485	up	yes
MSTRG.11723	Stxbp3	ENSMUST00000102621;ENSMUST00000138552;ENSMUST00000150010;ENSMUST00000124782	GO:0005515(protein binding);GO:0017075(syntaxin-1 binding);GO:0019905(syntaxin binding);GO:0006810(transport);GO:0006887(exocytosis);GO:0006904(vesicle docking involved in exocytosis);GO:0007420(brain development);GO:0015031(protein transport);GO:0015758(glucose transport);GO:0016192(vesicle-mediated transport);GO:0022615(protein to membrane docking);GO:0030073(insulin secretion);GO:0032868(respo…	NA	NA	NA	syntaxin binding protein 3 [Source:MGI Symbol;Acc:MGI:107362]	8.35473	2.33469	3.57852	1.83936	0.0182919	0.13109	up	yes
MSTRG.11144	Mfsd8	ENSMUST00000026859;ENSMUST00000204454	GO:0003674(molecular_function);GO:0006810(transport);GO:0007040(lysosome organization);GO:0010506(regulation of autophagy);GO:0048666(neuron development);GO:0055085(transmembrane transport);GO:0005654(nucleoplasm);GO:0005764(lysosome);GO:0005765(lysosomal membrane);GO:0016020(membrane);GO:0016021(integral component of membrane);GO:0043231(intracellular membrane-bounded organelle);GO:0043231(intra…	04142(Lysosome);04142(Lysosome)	NA	NA	major facilitator superfamily domain containing 8 [Source:MGI Symbol;Acc:MGI:1919425]	1.9156	0.53536	3.57815	1.83921	0.025326	0.16211	up	yes
MSTRG.19533	Aste1	MSTRG.19533.4;ENSMUST00000216711;ENSMUST00000177402;ENSMUST00000167674;ENSMUST00000035181	GO:0003674(molecular_function);GO:0008150(biological_process);GO:0005575(cellular_component);GO:0005575(cellular_component)	NA	NA	NA	asteroid homolog 1 (Drosophila) [Source:MGI Symbol;Acc:MGI:1913845]	3.99485	1.11675	3.57722	1.83884	0.021219	0.144349	up	yes
MSTRG.13682	Med28	ENSMUST00000156481;ENSMUST00000118833;ENSMUST00000139586	GO:0003779(actin binding);GO:0005515(protein binding);GO:0006351(transcription, DNA-templated);GO:0006355(regulation of transcription, DNA-templated);GO:0019827(stem cell population maintenance);GO:0051151(negative regulation of smooth muscle cell differentiation);GO:0005634(nucleus);GO:0005654(nucleoplasm);GO:0005737(cytoplasm);GO:0005856(cytoskeleton);GO:0016020(membrane);GO:0016592(mediator co…	NA	NA	NA	mediator complex subunit 28 [Source:MGI Symbol;Acc:MGI:1914249]	18.0139	5.04088	3.57355	1.83736	0.0170494	0.125392	up	yes
MSTRG.17886	Cpe	ENSMUST00000048967	GO:0004180(carboxypeptidase activity);GO:0004181(metallocarboxypeptidase activity);GO:0008233(peptidase activity);GO:0008237(metallopeptidase activity);GO:0008270(zinc ion binding);GO:0016787(hydrolase activity);GO:0042043(neurexin family protein binding);GO:0046872(metal ion binding);GO:0050839(cell adhesion molecule binding);GO:0003214(cardiac left ventricle morphogenesis);GO:0006508(proteolysi…	04940(Type I diabetes mellitus)	NA	NA	carboxypeptidase E [Source:MGI Symbol;Acc:MGI:101932]	9.53158	2.6701	3.56974	1.83582	0.0216104	0.145963	up	yes
MSTRG.6589	Gm9918	ENSMUST00000181801	NA	NA	NA	NA	predicted gene 9918 [Source:MGI Symbol;Acc:MGI:3646315]	3.98471	1.11901	3.56092	1.83225	0.0344566	0.194202	up	yes
MSTRG.2016	Gm4924	ENSMUST00000210381;ENSMUST00000165906;ENSMUST00000211078	GO:0003676(nucleic acid binding);GO:0005515(protein binding);GO:0000122(negative regulation of transcription from RNA polymerase II promoter);GO:0006355(regulation of transcription, DNA-templated);GO:0005622(intracellular);GO:0005737(cytoplasm);GO:0046872(metal ion binding);GO:0046872(metal ion binding)	NA	NA	NA	predicted gene 4924 [Source:MGI Symbol;Acc:MGI:3643133]	10.6572	2.99311	3.5606	1.83212	0.0184841	0.131733	up	yes
MSTRG.6583	Csad	MSTRG.6583.2;ENSMUST00000023805	GO:0003824(catalytic activity);GO:0004782(sulfinoalanine decarboxylase activity);GO:0016829(lyase activity);GO:0016831(carboxy-lyase activity);GO:0030170(pyridoxal phosphate binding);GO:0019452(L-cysteine catabolic process to taurine);GO:0019530(taurine metabolic process);GO:0019752(carboxylic acid metabolic process);GO:0042412(taurine biosynthetic process);GO:0005575(cellular_component)	00430(Taurine and hypotaurine metabolism)	NA	NA	cysteine sulfinic acid decarboxylase [Source:MGI Symbol;Acc:MGI:2180098]	4.56487	1.28262	3.55903	1.83148	0.0332004	0.190316	up	yes
MSTRG.5242	4930544M13Rik	MSTRG.5242.1	NA	NA	NA	NA		13.1001	3.68307	3.55685	1.8306	0.0414441	0.214489	up	yes
MSTRG.19450	Armc8	ENSMUST00000035043;ENSMUST00000185524;ENSMUST00000186049;ENSMUST00000191370	GO:0003674(molecular_function);GO:0008150(biological_process);GO:0005575(cellular_component);GO:0005575(cellular_component)	NA	NA	NA	armadillo repeat containing 8 [Source:MGI Symbol;Acc:MGI:1921375]	28.1623	7.92598	3.55316	1.8291	0.0167038	0.123579	up	yes
MSTRG.8858	Ccdc86	ENSMUST00000025639;ENSMUST00000189018	GO:0003723(RNA binding);GO:0005634(nucleus);GO:0005730(nucleolus);GO:0005730(nucleolus)	NA	NA	NA	coiled-coil domain containing 86 [Source:MGI Symbol;Acc:MGI:1277220]	5.80041	1.63247	3.55315	1.8291	0.0206063	0.141499	up	yes
MSTRG.16215	Zfp383	MSTRG.16215.1;ENSMUST00000186475;ENSMUST00000187028	GO:0031965(nuclear membrane);GO:0005634(nucleus);GO:0005622(intracellular);GO:0006355(regulation of transcription, DNA-templated);GO:0003676(nucleic acid binding);GO:0046872(metal ion binding);GO:0003700(transcription factor activity, sequence-specific DNA binding);GO:0003700(transcription factor activity, sequence-specific DNA binding)	NA	NA	NA	zinc finger protein 383 [Source:MGI Symbol;Acc:MGI:1920979]	5.38655	1.51604	3.55303	1.82905	0.0261826	0.165264	up	yes
MSTRG.1130	Gm4954	MSTRG.1130.1	NA	NA	NA	NA		12.8541	3.61809	3.55272	1.82892	0.0304979	0.180746	up	yes
MSTRG.15290	Pcgf1	ENSMUST00000165164;ENSMUST00000204211;ENSMUST00000092614;ENSMUST00000176372;ENSMUST00000176027	GO:0008022(protein C-terminus binding);GO:0008270(zinc ion binding);GO:0046872(metal ion binding);GO:0006351(transcription, DNA-templated);GO:0006355(regulation of transcription, DNA-templated);GO:0035518(histone H2A monoubiquitination);GO:0005634(nucleus);GO:0005654(nucleoplasm);GO:0031519(PcG protein complex);GO:0031519(PcG protein complex)	04550(Signaling pathways regulating pluripotency of stem cells);04550(Signaling pathways regulating pluripotency of stem cells)	NA	NA	polycomb group ring finger 1 [Source:MGI Symbol;Acc:MGI:1917087]	7.05018	1.9845	3.55262	1.82888	0.03118	0.182814	up	yes
MSTRG.6086	Fzd6	ENSMUST00000022906;ENSMUST00000179165	GO:0004888(transmembrane signaling receptor activity);GO:0031625(ubiquitin protein ligase binding);GO:0042813(Wnt-activated receptor activity);GO:0007166(cell surface receptor signaling pathway);GO:0007275(multicellular organism development);GO:0016055(Wnt signaling pathway);GO:0035567(non-canonical Wnt signaling pathway);GO:0043433(negative regulation of sequence-specific DNA binding transcripti…	04310(Wnt signaling pathway);04390(Hippo signaling pathway);04550(Signaling pathways regulating pluripotency of stem cells);04916(Melanogenesis);05166(HTLV-I infection);05200(Pathways in cancer);05205(Proteoglycans in cancer);05217(Basal cell carcinoma);05217(Basal cell carcinoma)	NA	NA	frizzled class receptor 6 [Source:MGI Symbol;Acc:MGI:108474]	18.6821	5.26059	3.55133	1.82836	0.017067	0.125447	up	yes
MSTRG.19555	Rassf1;Tusc2	MSTRG.19555.6;ENSMUST00000125386;ENSMUST00000010198;ENSMUST00000093786;ENSMUST00000144129	GO:0015630(microtubule cytoskeleton);GO:0005634(nucleus);GO:0070507(regulation of microtubule cytoskeleton organization);GO:0035556(intracellular signal transduction);GO:0007265(Ras protein signal transduction);GO:0007165(signal transduction);GO:0007050(cell cycle arrest);GO:0046872(metal ion binding);GO:0005515(protein binding);GO:0042802(identical protein binding);GO:0047485(protein N-terminus …	04014(Ras signaling pathway);04390(Hippo signaling pathway);05200(Pathways in cancer);05206(MicroRNAs in cancer);05219(Bladder cancer);05223(Non-small cell lung cancer);05223(Non-small cell lung cancer)	NA	NA	Ras association (RalGDS/AF-6) domain family member 1 [Source:MGI Symbol;Acc:MGI:1928386];tumor suppressor candidate 2 [Source:MGI Symbol;Acc:MGI:1931086]	40.1647	11.3131	3.55029	1.82794	0.0161744	0.120962	up	yes
ENSMUSG00000078958	Atp6ap1l	ENSMUST00000109541	GO:0003674(molecular_function);GO:0046933(proton-transporting ATP synthase activity, rotational mechanism);GO:0046961(proton-transporting ATPase activity, rotational mechanism);GO:0008150(biological_process);GO:0015991(ATP hydrolysis coupled proton transport);GO:0005575(cellular_component);GO:0033180(proton-transporting V-type ATPase, V1 domain);GO:0016021(integral component of membrane);GO:00160…	NA	NA	NA	ATPase, H+ transporting, lysosomal accessory protein 1-like [Source:MGI Symbol;Acc:MGI:3648665]	5.5095	1.553	3.54766	1.82687	0.0391552	0.208481	up	yes
MSTRG.11757	Trmt13	ENSMUST00000041524;ENSMUST00000156161;ENSMUST00000124807;ENSMUST00000183638;ENSMUST00000198454;ENSMUST00000184963	GO:0008168(methyltransferase activity);GO:0008175(tRNA methyltransferase activity);GO:0016740(transferase activity);GO:0046872(metal ion binding);GO:0008033(tRNA processing);GO:0030488(tRNA methylation);GO:0032259(methylation);GO:0005575(cellular_component);GO:0005575(cellular_component)	NA	K19787	EC:2.1.1.22	tRNA methyltransferase 13 [Source:MGI Symbol;Acc:MGI:1925219]	3.18816	0.898681	3.5476	1.82684	0.0284917	0.173919	up	yes
MSTRG.17910	Zfp866;Zfp963;Gm20422	ENSMUST00000137573;ENSMUST00000130458;MSTRG.17910.2;ENSMUST00000131784;ENSMUST00000126915;ENSMUST00000154063	GO:0005575(cellular_component);GO:0008150(biological_process);GO:0003674(molecular_function);GO:0003676(nucleic acid binding);GO:0046872(metal ion binding);GO:0006355(regulation of transcription, DNA-templated);GO:0005622(intracellular);GO:0003676(nucleic acid binding)	NA	NA	NA	zinc finger protein 866 [Source:MGI Symbol;Acc:MGI:3584369];zinc finger protein 963 [Source:MGI Symbol;Acc:MGI:4867078];predicted gene 20422 [Source:MGI Symbol;Acc:MGI:5141887]	11.773	3.321	3.54501	1.82579	0.0176771	0.128695	up	yes
MSTRG.17641		MSTRG.17641.1	NA	NA	NA	NA		24.7213	6.97512	3.54421	1.82546	0.0195915	0.137884	up	yes
MSTRG.2087	Actr6	ENSMUST00000020109;ENSMUST00000218965;ENSMUST00000220059	GO:0005634(nucleus);GO:0006338(chromatin remodeling);GO:0006338(chromatin remodeling)	NA	NA	NA	ARP6 actin-related protein 6 [Source:MGI Symbol;Acc:MGI:1914269]	7.81007	2.20535	3.54141	1.82433	0.0286861	0.174676	up	yes
MSTRG.7700	Clic1	ENSMUST00000007257;ENSMUST00000172599	GO:0005244(voltage-gated ion channel activity);GO:0005254(chloride channel activity);GO:0045296(cadherin binding);GO:0006810(transport);GO:0006811(ion transport);GO:0006821(chloride transport);GO:0034765(regulation of ion transmembrane transport);GO:0051726(regulation of cell cycle);GO:0070527(platelet aggregation);GO:1902476(chloride transmembrane transport);GO:0005615(extracellular space);GO:00…	NA	NA	NA	chloride intracellular channel 1 [Source:MGI Symbol;Acc:MGI:2148924]	144.502	40.8292	3.53919	1.82342	0.0165533	0.122927	up	yes
MSTRG.13292		MSTRG.13292.1	NA	NA	NA	NA		21.1593	5.97907	3.53889	1.8233	0.0367505	0.201552	up	yes
MSTRG.19156	Map2k1	ENSMUST00000005066;ENSMUST00000152535;ENSMUST00000152675;ENSMUST00000147796	GO:0000166(nucleotide binding);GO:0004672(protein kinase activity);GO:0004674(protein serine/threonine kinase activity);GO:0004702(signal transducer, downstream of receptor, with serine/threonine kinase activity);GO:0004708(MAP kinase kinase activity);GO:0004712(protein serine/threonine/tyrosine kinase activity);GO:0004713(protein tyrosine kinase activity);GO:0004728(signal transducer, downstream…	04010(MAPK signaling pathway);04012(ErbB signaling pathway);04014(Ras signaling pathway);04015(Rap1 signaling pathway);04022(cGMP - PKG signaling pathway);04024(cAMP signaling pathway);04062(Chemokine signaling pathway);04066(HIF-1 signaling pathway);04068(FoxO signaling pathway);04071(Sphingolipid signaling pathway);04114(Oocyte meiosis);04151(PI3K-Akt signaling pathway);04270(Vascular smooth mu…	NA	NA	mitogen-activated protein kinase kinase 1 [Source:MGI Symbol;Acc:MGI:1346866]	14.5244	4.10876	3.53498	1.8217	0.0209695	0.14328	up	yes
MSTRG.5958	Ttc33	ENSMUST00000022751;MSTRG.5958.4;ENSMUST00000141167	GO:0003674(molecular_function);GO:0008150(biological_process);GO:0005575(cellular_component);GO:0005575(cellular_component)	NA	NA	NA	tetratricopeptide repeat domain 33 [Source:MGI Symbol;Acc:MGI:1914765]	10.2444	2.89923	3.53347	1.82109	0.0220699	0.147552	up	yes
MSTRG.8139	Mcfd2	ENSMUST00000024963;ENSMUST00000145895;ENSMUST00000144236;ENSMUST00000151155;ENSMUST00000155904;ENSMUST00000129616	GO:0005509(calcium ion binding);GO:0003674(molecular_function);GO:0046872(metal ion binding);GO:0006810(transport);GO:0015031(protein transport);GO:0016192(vesicle-mediated transport);GO:0019752(carboxylic acid metabolic process);GO:0005576(extracellular region);GO:0005783(endoplasmic reticulum);GO:0005793(endoplasmic reticulum-Golgi intermediate compartment);GO:0005794(Golgi apparatus);GO:000579…	NA	NA	NA	multiple coagulation factor deficiency 2 [Source:MGI Symbol;Acc:MGI:2183439]	47.9989	13.5865	3.53283	1.82082	0.0178946	0.129613	up	yes
MSTRG.906	Zfp281	ENSMUST00000112046	GO:0000978(RNA polymerase II core promoter proximal region sequence-specific DNA binding);GO:0001047(core promoter binding);GO:0001078(transcriptional repressor activity, RNA polymerase II core promoter proximal region sequence-specific binding);GO:0003676(nucleic acid binding);GO:0003677(DNA binding);GO:0003700(transcription factor activity, sequence-specific DNA binding);GO:0003714(transcriptio…	NA	NA	NA	zinc finger protein 281 [Source:MGI Symbol;Acc:MGI:3029290]	7.49763	2.12386	3.53019	1.81975	0.0203388	0.140282	up	yes
MSTRG.4967	Slc12a7	ENSMUST00000017900	GO:0016021(integral component of membrane);GO:0016020(membrane);GO:0005887(integral component of plasma membrane);GO:1902476(chloride transmembrane transport);GO:0055085(transmembrane transport);GO:0006884(cell volume homeostasis);GO:0006811(ion transport);GO:0006810(transport);GO:0019901(protein kinase binding);GO:0015379(potassium:chloride symporter activity);GO:0015377(cation:chloride symporte…	04966(Collecting duct acid secretion)	NA	NA	solute carrier family 12, member 7 [Source:MGI Symbol;Acc:MGI:1342283]	5.11676	1.45147	3.52523	1.81772	0.0229142	0.151268	up	yes
MSTRG.18250	D230025D16Rik	ENSMUST00000034361;ENSMUST00000156561;ENSMUST00000132964	NA	NA	NA	NA	RIKEN cDNA D230025D16 gene [Source:MGI Symbol;Acc:MGI:2443049]	8.15365	2.313	3.52514	1.81768	0.0202455	0.14005	up	yes
MSTRG.14957	Nrf1	MSTRG.14957.14;ENSMUST00000132866;ENSMUST00000115211;MSTRG.14957.6;ENSMUST00000069808;ENSMUST00000167972;ENSMUST00000146988;ENSMUST00000115200;ENSMUST00000115206;ENSMUST00000115212	GO:0000978(RNA polymerase II core promoter proximal region sequence-specific DNA binding);GO:0001046(core promoter sequence-specific DNA binding);GO:0001077(transcriptional activator activity, RNA polymerase II core promoter proximal region sequence-specific binding);GO:0003677(DNA binding);GO:0003700(transcription factor activity, sequence-specific DNA binding);GO:0005515(protein binding);GO:004…	05016(Huntington's disease);05016(Huntington's disease)	NA	NA	nuclear respiratory factor 1 [Source:MGI Symbol;Acc:MGI:1332235]	17.919	5.08512	3.52381	1.81714	0.0176804	0.128695	up	yes
MSTRG.4357	Alkbh1	ENSMUST00000162247;ENSMUST00000162961;ENSMUST00000185301;ENSMUST00000160850;ENSMUST00000160113;ENSMUST00000091090;ENSMUST00000162986;ENSMUST00000161712	GO:0000049(tRNA binding);GO:0003824(catalytic activity);GO:0003906(DNA-(apurinic or apyrimidinic site) lyase activity);GO:0005515(protein binding);GO:0008198(ferrous iron binding);GO:0016491(oxidoreductase activity);GO:0016706(oxidoreductase activity, acting on paired donors, with incorporation or reduction of molecular oxygen, 2-oxoglutarate as one donor, and incorporation of one atom each of ox…	NA	NA	NA	alkB homolog 1, histone H2A dioxygenase [Source:MGI Symbol;Acc:MGI:2384034]	10.5066	2.98327	3.52185	1.81633	0.0205806	0.141401	up	yes
MSTRG.7187	Cbr3	ENSMUST00000039620	GO:0000253(3-keto sterol reductase activity);GO:0004090(carbonyl reductase (NADPH) activity);GO:0016491(oxidoreductase activity);GO:0070402(NADPH binding);GO:0042376(phylloquinone catabolic process);GO:0050890(cognition);GO:0055114(oxidation-reduction process);GO:0005615(extracellular space);GO:0005654(nucleoplasm);GO:0005737(cytoplasm);GO:0005829(cytosol)	00590(Arachidonic acid metabolism);00980(Metabolism of xenobiotics by cytochrome P450)	NA	NA	carbonyl reductase 3 [Source:MGI Symbol;Acc:MGI:1309992]	13.5826	3.85763	3.52097	1.81597	0.0255929	0.163407	up	yes
MSTRG.5349	Nudt13	ENSMUST00000022343	GO:0016787(hydrolase activity);GO:0046872(metal ion binding);GO:0008150(biological_process);GO:0005739(mitochondrion)	NA	K03426	EC:3.6.1.22	nudix (nucleoside diphosphate linked moiety X)-type motif 13 [Source:MGI Symbol;Acc:MGI:1914975]	5.41677	1.53946	3.51863	1.81501	0.0280436	0.172322	up	yes
ENSMUSG00000041836	Ptpre	ENSMUST00000211140	GO:0004721(phosphoprotein phosphatase activity);GO:0004725(protein tyrosine phosphatase activity);GO:0016787(hydrolase activity);GO:0016791(phosphatase activity);GO:0042803(protein homodimerization activity);GO:0006470(protein dephosphorylation);GO:0007185(transmembrane receptor protein tyrosine phosphatase signaling pathway);GO:0016311(dephosphorylation);GO:0033003(regulation of mast cell activa…	NA	NA	NA	protein tyrosine phosphatase, receptor type, E [Source:MGI Symbol;Acc:MGI:97813]	0.872901	0.248179	3.51722	1.81443	0.0448494	0.225008	up	yes
MSTRG.5870		MSTRG.5870.1	NA	NA	NA	NA		20.7695	5.91099	3.51371	1.813	0.0459597	0.228377	up	yes
MSTRG.13045	Gm20707;Zfp984	ENSMUST00000176201;MSTRG.13045.2	NA	NA	NA	NA	predicted gene 20707 [Source:MGI Symbol;Acc:MGI:5313154]	10.7813	3.07581	3.50519	1.80949	0.0201533	0.139913	up	yes
MSTRG.7362	Ermard	MSTRG.7362.2;MSTRG.7362.1	NA	NA	NA	NA		18.6907	5.33362	3.50432	1.80914	0.0350819	0.196175	up	yes
MSTRG.7445	Pgp	ENSMUST00000053024	GO:0000121(glycerol-1-phosphatase activity);GO:0000287(magnesium ion binding);GO:0004721(phosphoprotein phosphatase activity);GO:0004725(protein tyrosine phosphatase activity);GO:0008967(phosphoglycolate phosphatase activity);GO:0016787(hydrolase activity);GO:0016791(phosphatase activity);GO:0043136(glycerol-3-phosphatase activity);GO:0046872(metal ion binding);GO:0098519(nucleotide phosphatase a…	00630(Glyoxylate and dicarboxylate metabolism)	NA	NA	phosphoglycolate phosphatase [Source:MGI Symbol;Acc:MGI:1914328]	7.04692	2.01378	3.49935	1.80709	0.0494397	0.238771	up	yes
MSTRG.13994	Rchy1	ENSMUST00000031345;ENSMUST00000138351;ENSMUST00000140670	GO:0002039(p53 binding);GO:0004842(ubiquitin-protein transferase activity);GO:0005102(receptor binding);GO:0008270(zinc ion binding);GO:0016740(transferase activity);GO:0042803(protein homodimerization activity);GO:0046872(metal ion binding);GO:0016567(protein ubiquitination);GO:0031398(positive regulation of protein ubiquitination);GO:0032436(positive regulation of proteasomal ubiquitin-dependen…	04115(p53 signaling pathway);04120(Ubiquitin mediated proteolysis);05162(Measles);05162(Measles)	NA	NA	ring finger and CHY zinc finger domain containing 1 [Source:MGI Symbol;Acc:MGI:1915348]	46.4976	13.2929	3.49794	1.8065	0.0178703	0.129513	up	yes
MSTRG.3397	Pnpo	ENSMUST00000153896;ENSMUST00000018803	GO:0004733(pyridoxamine-phosphate oxidase activity);GO:0010181(FMN binding);GO:0016491(oxidoreductase activity);GO:0016638(oxidoreductase activity, acting on the CH-NH2 group of donors);GO:0008615(pyridoxine biosynthetic process);GO:0042823(pyridoxal phosphate biosynthetic process);GO:0055114(oxidation-reduction process);GO:0005654(nucleoplasm);GO:0005829(cytosol);GO:0070062(extracellular exosome…	00750(Vitamin B6 metabolism);00750(Vitamin B6 metabolism)	K00275	EC:1.4.3.5	pyridoxine 5'-phosphate oxidase [Source:MGI Symbol;Acc:MGI:2144151]	6.53716	1.8692	3.4973	1.80624	0.0248906	0.160286	up	yes
MSTRG.14828	Bet1	ENSMUST00000049166;ENSMUST00000205191;ENSMUST00000150319;ENSMUST00000204806;ENSMUST00000203612	GO:0019905(syntaxin binding);GO:0006810(transport);GO:0006888(ER to Golgi vesicle-mediated transport);GO:0015031(protein transport);GO:0016192(vesicle-mediated transport);GO:0048280(vesicle fusion with Golgi apparatus);GO:0000139(Golgi membrane);GO:0005783(endoplasmic reticulum);GO:0005789(endoplasmic reticulum membrane);GO:0005794(Golgi apparatus);GO:0005801(cis-Golgi network);GO:0016020(membran…	04130(SNARE interactions in vesicular transport);04130(SNARE interactions in vesicular transport)	NA	NA	Bet1 golgi vesicular membrane trafficking protein [Source:MGI Symbol;Acc:MGI:1343104]	27.8781	7.97825	3.49427	1.80499	0.0183587	0.13109	up	yes
MSTRG.12518	Gm12715	MSTRG.12518.1	NA	NA	NA	NA		32.4245	9.28582	3.49183	1.80398	0.0448494	0.225008	up	yes
MSTRG.4955	Gm26819	ENSMUST00000180656	NA	NA	NA	NA	predicted gene, 26819 [Source:MGI Symbol;Acc:MGI:5477313]	1.99219	0.570975	3.4891	1.80286	0.0350819	0.196175	up	yes
MSTRG.12869	Snhg12	ENSMUST00000153474;ENSMUST00000137343;ENSMUST00000182826;ENSMUST00000128000;ENSMUST00000128131	NA	NA	NA	NA	small nucleolar RNA host gene 12 [Source:MGI Symbol;Acc:MGI:1916721]	41.387	11.8888	3.48116	1.79957	0.0206552	0.141678	up	yes
MSTRG.4547	Fam208b	ENSMUST00000096069	GO:0003674(molecular_function);GO:0008150(biological_process)	NA	NA	NA	family with sequence similarity 208, member B [Source:MGI Symbol;Acc:MGI:2145274]	27.2609	7.83683	3.47856	1.79849	0.0182658	0.131079	up	yes
MSTRG.1887	Cstb	ENSMUST00000005185	GO:0002020(protease binding);GO:0003723(RNA binding);GO:0004866(endopeptidase inhibitor activity);GO:0004869(cysteine-type endopeptidase inhibitor activity);GO:0030414(peptidase inhibitor activity);GO:0008344(adult locomotory behavior);GO:0010466(negative regulation of peptidase activity);GO:0010951(negative regulation of endopeptidase activity);GO:0045861(negative regulation of proteolysis);GO:0…	NA	NA	NA	cystatin B [Source:MGI Symbol;Acc:MGI:109514]	124.011	35.7217	3.47159	1.7956	0.0200349	0.139851	up	yes
MSTRG.1246	Desi2	ENSMUST00000161075;ENSMUST00000027783	GO:0003674(molecular_function);GO:0008233(peptidase activity);GO:0016787(hydrolase activity);GO:0006508(proteolysis);GO:0008150(biological_process);GO:0005737(cytoplasm);GO:0005737(cytoplasm)	NA	K12553	EC:3.4.-.-	desumoylating isopeptidase 2 [Source:MGI Symbol;Acc:MGI:1926075]	7.65575	2.20704	3.46879	1.79443	0.0198324	0.139121	up	yes
MSTRG.8669	Timm21	MSTRG.8669.1;MSTRG.8669.3;ENSMUST00000025547	GO:0030150(protein import into mitochondrial matrix);GO:0032981(mitochondrial respiratory chain complex I assembly);GO:0033617(mitochondrial respiratory chain complex IV assembly);GO:0005744(mitochondrial inner membrane presequence translocase complex);GO:0016020(membrane);GO:0016021(integral component of membrane);GO:0003674(molecular_function);GO:0006810(transport);GO:0015031(protein transport)…	NA	NA	NA	tranlocase of inner mitochondrial membrane 21 [Source:MGI Symbol;Acc:MGI:1920595]	34.3235	9.90355	3.46578	1.79318	0.021855	0.146638	up	yes
MSTRG.15865	Fam60a	ENSMUST00000204435;ENSMUST00000139355;ENSMUST00000143963;ENSMUST00000127063;ENSMUST00000081956	GO:0003674(molecular_function);GO:0030336(negative regulation of cell migration);GO:0005634(nucleus);GO:0016580(Sin3 complex);GO:0016580(Sin3 complex)	NA	NA	NA	family with sequence similarity 60, member A [Source:MGI Symbol;Acc:MGI:1929091]	3.93312	1.13636	3.46115	1.79125	0.0319229	0.18591	up	yes
MSTRG.19166	Ints14	ENSMUST00000170517;ENSMUST00000037504;ENSMUST00000215789	GO:0003674(molecular_function);GO:0008150(biological_process);GO:0005737(cytoplasm);GO:0005737(cytoplasm)	NA	NA	NA	integrator complex subunit 14 [Source:MGI Symbol;Acc:MGI:1917132]	84.5106	24.4737	3.45311	1.7879	0.0190863	0.135326	up	yes
MSTRG.1583	Frk	ENSMUST00000170771;ENSMUST00000215594;ENSMUST00000019913	GO:0000166(nucleotide binding);GO:0004672(protein kinase activity);GO:0004713(protein tyrosine kinase activity);GO:0004715(non-membrane spanning protein tyrosine kinase activity);GO:0005102(receptor binding);GO:0005524(ATP binding);GO:0016301(kinase activity);GO:0016740(transferase activity);GO:0000122(negative regulation of transcription from RNA polymerase II promoter);GO:0006468(protein phosph…	NA	NA	NA	fyn-related kinase [Source:MGI Symbol;Acc:MGI:103265]	6.43376	1.86542	3.44897	1.78616	0.0228914	0.151268	up	yes
MSTRG.18103	4921524J17Rik	ENSMUST00000047749;ENSMUST00000209355	GO:0003674(molecular_function);GO:0008150(biological_process);GO:0005575(cellular_component);GO:0005575(cellular_component)	NA	NA	NA	RIKEN cDNA 4921524J17 gene [Source:MGI Symbol;Acc:MGI:1913964]	45.5704	13.223	3.4463	1.78505	0.0204749	0.140986	up	yes
MSTRG.5340	Ube2e2	ENSMUST00000150727;ENSMUST00000176672;ENSMUST00000176931;ENSMUST00000176062	GO:0000166(nucleotide binding);GO:0004842(ubiquitin-protein transferase activity);GO:0005524(ATP binding);GO:0016740(transferase activity);GO:0042296(ISG15 transferase activity);GO:0061631(ubiquitin conjugating enzyme activity);GO:0006974(cellular response to DNA damage stimulus);GO:0016567(protein ubiquitination);GO:0032020(ISG15-protein conjugation);GO:0070534(protein K63-linked ubiquitination)…	04120(Ubiquitin mediated proteolysis);04141(Protein processing in endoplasmic reticulum);04141(Protein processing in endoplasmic reticulum)	NA	NA	ubiquitin-conjugating enzyme E2E 2 [Source:MGI Symbol;Acc:MGI:2384997]	3.87541	1.12456	3.44616	1.78499	0.0303829	0.180746	up	yes
MSTRG.11214		MSTRG.11214.1	NA	NA	NA	NA		12.9008	3.74476	3.44502	1.78451	0.0307537	0.181743	up	yes
MSTRG.18662	St3gal4	ENSMUST00000034537	GO:0003836(beta-galactoside (CMP) alpha-2,3-sialyltransferase activity);GO:0008373(sialyltransferase activity);GO:0016740(transferase activity);GO:0016757(transferase activity, transferring glycosyl groups);GO:0047288(monosialoganglioside sialyltransferase activity);GO:0006486(protein glycosylation);GO:0009311(oligosaccharide metabolic process);GO:0018279(protein N-linked glycosylation via aspara…	00601(Glycosphingolipid biosynthesis - lacto and neolacto series)	NA	NA	ST3 beta-galactoside alpha-2,3-sialyltransferase 4 [Source:MGI Symbol;Acc:MGI:1316743]	6.9325	2.01341	3.44317	1.78374	0.0266484	0.167185	up	yes
MSTRG.18535	Zfp317	ENSMUST00000208694;MSTRG.18535.3;ENSMUST00000215372	GO:0003676(nucleic acid binding);GO:0046872(metal ion binding);GO:0005634(nucleus);GO:0003700(transcription factor activity, sequence-specific DNA binding);GO:0006355(regulation of transcription, DNA-templated);GO:0005622(intracellular);GO:0005622(intracellular)	NA	NA	NA	zinc finger protein 317 [Source:MGI Symbol;Acc:MGI:107775]	13.1967	3.83331	3.44264	1.78352	0.0210234	0.143478	up	yes
MSTRG.13201	Dffb	ENSMUST00000030893;ENSMUST00000154458;ENSMUST00000219093;MSTRG.13201.5	GO:0003677(DNA binding);GO:0004518(nuclease activity);GO:0004536(deoxyribonuclease activity);GO:0005515(protein binding);GO:0016787(hydrolase activity);GO:0019899(enzyme binding);GO:0006309(apoptotic DNA fragmentation);GO:0006915(apoptotic process);GO:0030263(apoptotic chromosome condensation);GO:0000790(nuclear chromatin);GO:0005622(intracellular);GO:0005634(nucleus);GO:0005730(nucleolus);GO:000…	04210(Apoptosis);04210(Apoptosis)	K02311	EC:3.-.-.-	DNA fragmentation factor, beta subunit [Source:MGI Symbol;Acc:MGI:1196287]	10.0897	2.93333	3.43966	1.78227	0.0300661	0.179768	up	yes
MSTRG.2727	Psme2b;9930111J21Rik1	ENSMUST00000104958;ENSMUST00000097494	GO:0005515(protein binding);GO:0042802(identical protein binding);GO:0061133(endopeptidase activator activity);GO:0010950(positive regulation of endopeptidase activity);GO:0019884(antigen processing and presentation of exogenous antigen);GO:0061136(regulation of proteasomal protein catabolic process);GO:2000045(regulation of G1/S transition of mitotic cell cycle);GO:0000502(proteasome complex);GO…	03050(Proteasome);04612(Antigen processing and presentation)	NA	NA	protease (prosome, macropain) activator subunit 2B [Source:MGI Symbol;Acc:MGI:1341073];RIKEN cDNA 9930111J21 gene 1 [Source:MGI Symbol;Acc:MGI:3041173]	9.52703	2.77019	3.43913	1.78204	0.0218601	0.146638	up	yes
MSTRG.1783	Sirt1	ENSMUST00000105442;ENSMUST00000120239;ENSMUST00000131371;ENSMUST00000146028	GO:0002039(p53 binding);GO:0003714(transcription corepressor activity);GO:0004407(histone deacetylase activity);GO:0008022(protein C-terminus binding);GO:0008134(transcription factor binding);GO:0017136(NAD-dependent histone deacetylase activity);GO:0019213(deacetylase activity);GO:0019899(enzyme binding);GO:0033558(protein deacetylase activity);GO:0034979(NAD-dependent protein deacetylase activi…	04068(FoxO signaling pathway);04152(AMPK signaling pathway);04922(Glucagon signaling pathway);05031(Amphetamine addiction);05206(MicroRNAs in cancer);05206(MicroRNAs in cancer)	NA	NA	sirtuin 1 [Source:MGI Symbol;Acc:MGI:2135607]	6.07144	1.76687	3.43628	1.78085	0.0235688	0.154172	up	yes
ENSMUSG00000054967	Zfp647	ENSMUST00000048854	GO:0003676(nucleic acid binding);GO:0003677(DNA binding);GO:0003700(transcription factor activity, sequence-specific DNA binding);GO:0046872(metal ion binding);GO:0006351(transcription, DNA-templated);GO:0006355(regulation of transcription, DNA-templated);GO:0005622(intracellular);GO:0005634(nucleus)	NA	NA	NA	zinc finger protein 647 [Source:MGI Symbol;Acc:MGI:3052806]	5.41367	1.57651	3.43396	1.77987	0.0476942	0.232793	up	yes
ENSMUSG00000039531	Zufsp	ENSMUST00000219457;ENSMUST00000218222;ENSMUST00000219935;ENSMUST00000218055;ENSMUST00000048222;ENSMUST00000219878;ENSMUST00000218892	GO:0046872(metal ion binding);GO:0008150(biological_process);GO:0008150(biological_process)	NA	NA	NA	zinc finger with UFM1-specific peptidase domain [Source:MGI Symbol;Acc:MGI:1919830]	3.18199	0.929557	3.42313	1.77531	0.028406	0.173649	up	yes
MSTRG.7351		MSTRG.7351.1	NA	NA	NA	NA		40.886	11.9594	3.41874	1.77346	0.0274814	0.170487	up	yes
MSTRG.19019	Cryab	ENSMUST00000214609;ENSMUST00000034562;ENSMUST00000217475;ENSMUST00000216393	GO:0005212(structural constituent of eye lens);GO:0008017(microtubule binding);GO:0008092(cytoskeletal protein binding);GO:0042802(identical protein binding);GO:0042803(protein homodimerization activity);GO:0046872(metal ion binding);GO:0051082(unfolded protein binding);GO:0006457(protein folding);GO:0007568(aging);GO:0010941(regulation of cell death);GO:0030308(negative regulation of cell growth…	04141(Protein processing in endoplasmic reticulum);04141(Protein processing in endoplasmic reticulum)	NA	NA	crystallin, alpha B [Source:MGI Symbol;Acc:MGI:88516]	8.14546	2.38284	3.41838	1.77331	0.039505	0.209422	up	yes
MSTRG.2320	Tspan31	ENSMUST00000060991;ENSMUST00000218488;ENSMUST00000218603;ENSMUST00000220344	GO:0003674(molecular_function);GO:0007166(cell surface receptor signaling pathway);GO:0005887(integral component of plasma membrane);GO:0016020(membrane);GO:0016021(integral component of membrane);GO:0016021(integral component of membrane)	NA	NA	NA	tetraspanin 31 [Source:MGI Symbol;Acc:MGI:1914375]	123.563	36.1949	3.41384	1.7714	0.0202553	0.14005	up	yes
MSTRG.9753		MSTRG.9753.1	NA	NA	NA	NA		36.6175	10.7266	3.4137	1.77134	0.0377152	0.204674	up	yes
MSTRG.13923	Srd5a3	ENSMUST00000031143;ENSMUST00000138699;ENSMUST00000124217	GO:0003865(3-oxo-5-alpha-steroid 4-dehydrogenase activity);GO:0016491(oxidoreductase activity);GO:0016627(oxidoreductase activity, acting on the CH-CH group of donors);GO:0016628(oxidoreductase activity, acting on the CH-CH group of donors, NAD or NADP as acceptor);GO:0047751(cholestenone 5-alpha-reductase activity);GO:0006486(protein glycosylation);GO:0006488(dolichol-linked oligosaccharide bios…	00140(Steroid hormone biosynthesis);00140(Steroid hormone biosynthesis)	NA	NA	steroid 5 alpha-reductase 3 [Source:MGI Symbol;Acc:MGI:1930252]	5.8715	1.72203	3.40963	1.76962	0.0303133	0.180514	up	yes
MSTRG.15354	Snrpg	ENSMUST00000089558;ENSMUST00000203782;ENSMUST00000204380	GO:0003723(RNA binding);GO:1990446(U1 snRNP binding);GO:0000387(spliceosomal snRNP assembly);GO:0000398(mRNA splicing, via spliceosome);GO:0006397(mRNA processing);GO:0008380(RNA splicing);GO:0005634(nucleus);GO:0005654(nucleoplasm);GO:0005681(spliceosomal complex);GO:0005682(U5 snRNP);GO:0005683(U7 snRNP);GO:0005685(U1 snRNP);GO:0005686(U2 snRNP);GO:0005687(U4 snRNP);GO:0005689(U12-type spliceos…	03040(Spliceosome);03040(Spliceosome)	NA	NA	small nuclear ribonucleoprotein polypeptide G [Source:MGI Symbol;Acc:MGI:1915261]	16.182	4.74706	3.40885	1.76928	0.0264093	0.166061	up	yes
MSTRG.8849	Sdhaf2	MSTRG.8849.2;ENSMUST00000025570;MSTRG.8849.1	GO:0003674(molecular_function);GO:0006099(tricarboxylic acid cycle);GO:0006121(mitochondrial electron transport, succinate to ubiquinone);GO:0006470(protein dephosphorylation);GO:0010719(negative regulation of epithelial to mesenchymal transition);GO:0018293(protein-FAD linkage);GO:0034553(mitochondrial respiratory chain complex II assembly);GO:0090090(negative regulation of canonical Wnt signali…	NA	NA	NA	succinate dehydrogenase complex assembly factor 2 [Source:MGI Symbol;Acc:MGI:1913322]	26.0419	7.6436	3.40701	1.76851	0.0213096	0.144473	up	yes
MSTRG.6185		MSTRG.6185.1	NA	NA	NA	NA		116.145	34.091	3.40691	1.76846	0.0204327	0.140852	up	yes
MSTRG.2861	Hist3h2a;Trim17	ENSMUST00000108817;ENSMUST00000075141;MSTRG.2861.1;ENSMUST00000047697	GO:0070062(extracellular exosome);GO:0005694(chromosome);GO:0005634(nucleus);GO:0000788(nuclear nucleosome);GO:0000786(nucleosome);GO:0070914(UV-damage excision repair);GO:0006337(nucleosome disassembly);GO:0046982(protein heterodimerization activity);GO:0003677(DNA binding);GO:0006342(chromatin silencing);GO:0000790(nuclear chromatin);GO:0005622(intracellular);GO:0016567(protein ubiquitination);…	05034(Alcoholism);05322(Systemic lupus erythematosus)	K13452	EC:6.3.2.-	histone cluster 3, H2a [Source:MGI Symbol;Acc:MGI:2448458];tripartite motif-containing 17 [Source:MGI Symbol;Acc:MGI:1861440]	2.60095	0.763882	3.40491	1.76762	0.0394192	0.209351	up	yes
MSTRG.3584	Kcnh6	MSTRG.3584.1	NA	NA	NA	NA		17.2437	5.06509	3.40442	1.76741	0.0375681	0.2041	up	yes
MSTRG.12299	Sec61b	ENSMUST00000065678;ENSMUST00000125622;ENSMUST00000136685	GO:0015450(P-P-bond-hydrolysis-driven protein transmembrane transporter activity);GO:0003723(RNA binding);GO:0005086(ARF guanyl-nucleotide exchange factor activity);GO:0043022(ribosome binding);GO:0048408(epidermal growth factor binding);GO:0000060(protein import into nucleus, translocation);GO:0006616(SRP-dependent cotranslational protein targeting to membrane, translocation);GO:0006810(transpor…	03060(Protein export);04141(Protein processing in endoplasmic reticulum);04145(Phagosome);04145(Phagosome)	NA	NA	Sec61 beta subunit [Source:MGI Symbol;Acc:MGI:1913462]	48.0311	14.1107	3.40389	1.76718	0.0231441	0.152195	up	yes
MSTRG.12901	Gpatch3	ENSMUST00000030662	GO:0003674(molecular_function);GO:0003676(nucleic acid binding);GO:0008150(biological_process);GO:0005575(cellular_component)	NA	NA	NA	G patch domain containing 3 [Source:MGI Symbol;Acc:MGI:2442492]	4.08607	1.2032	3.396	1.76383	0.0392082	0.208495	up	yes
MSTRG.18461		MSTRG.18461.1	NA	NA	NA	NA		16.1541	4.76222	3.39213	1.76219	0.0429737	0.21928	up	yes
MSTRG.923		MSTRG.923.1	NA	NA	NA	NA		22.2764	6.56996	3.39065	1.76156	0.0387777	0.207181	up	yes
MSTRG.18720	Tbcel	ENSMUST00000066148;ENSMUST00000213428	GO:0003674(molecular_function);GO:0008150(biological_process);GO:0005575(cellular_component);GO:0005737(cytoplasm);GO:0005856(cytoskeleton);GO:0005856(cytoskeleton)	NA	NA	NA	tubulin folding cofactor E-like [Source:MGI Symbol;Acc:MGI:1925543]	6.86865	2.02782	3.38721	1.7601	0.0241433	0.157078	up	yes
MSTRG.2423	Selenom	ENSMUST00000094469;ENSMUST00000123677	GO:0003674(molecular_function);GO:0010269(response to selenium ion);GO:0035264(multicellular organism growth);GO:0035934(corticosterone secretion);GO:0042445(hormone metabolic process);GO:0060612(adipose tissue development);GO:0005737(cytoplasm);GO:0005783(endoplasmic reticulum);GO:0005794(Golgi apparatus);GO:0048471(perinuclear region of cytoplasm);GO:0048471(perinuclear region of cytoplasm)	NA	NA	NA	selenoprotein M [Source:MGI Symbol;Acc:MGI:2149786]	9.83292	2.90491	3.38493	1.75913	0.0352455	0.196175	up	yes
MSTRG.5554	Tmem55b	ENSMUST00000160835;ENSMUST00000163043;ENSMUST00000162935;ENSMUST00000159745	GO:0016787(hydrolase activity);GO:0034597(phosphatidylinositol-4,5-bisphosphate 4-phosphatase activity);GO:0046856(phosphatidylinositol dephosphorylation);GO:0005764(lysosome);GO:0005765(lysosomal membrane);GO:0005768(endosome);GO:0016020(membrane);GO:0016021(integral component of membrane);GO:0031902(late endosome membrane);GO:0031902(late endosome membrane)	NA	K13085	EC:3.1.3.78	transmembrane protein 55b [Source:MGI Symbol;Acc:MGI:2448501]	4.4829	1.32508	3.38312	1.75836	0.0329009	0.18933	up	yes
MSTRG.20307	Apex2	ENSMUST00000026303;ENSMUST00000152332;ENSMUST00000112720;ENSMUST00000112719;ENSMUST00000138958	GO:0043231(intracellular membrane-bounded organelle);GO:0005739(mitochondrion);GO:0005737(cytoplasm);GO:0005634(nucleus);GO:0005622(intracellular);GO:0001650(fibrillar center);GO:0090305(nucleic acid phosphodiester bond hydrolysis);GO:0006974(cellular response to DNA damage stimulus);GO:0006281(DNA repair);GO:0046872(metal ion binding);GO:0016829(lyase activity);GO:0016787(hydrolase activity);GO:…	03410(Base excision repair);03410(Base excision repair)	NA	NA	apurinic/apyrimidinic endonuclease 2 [Source:MGI Symbol;Acc:MGI:1924872]	1.07364	0.317719	3.37919	1.75668	0.045005	0.225515	up	yes
MSTRG.2036		MSTRG.2036.1	NA	NA	NA	NA		72.2621	21.3915	3.37807	1.7562	0.0250956	0.161021	up	yes
MSTRG.7464	Nthl1	ENSMUST00000047611;MSTRG.7464.2	GO:0000703(oxidized pyrimidine nucleobase lesion DNA N-glycosylase activity);GO:0003677(DNA binding);GO:0003690(double-stranded DNA binding);GO:0003824(catalytic activity);GO:0003906(DNA-(apurinic or apyrimidinic site) lyase activity);GO:0016787(hydrolase activity);GO:0016798(hydrolase activity, acting on glycosyl bonds);GO:0016829(lyase activity);GO:0019104(DNA N-glycosylase activity);GO:0046872…	03410(Base excision repair)	NA	NA	nth (endonuclease III)-like 1 (E.coli) [Source:MGI Symbol;Acc:MGI:1313275]	11.5356	3.41514	3.37778	1.75607	0.0387777	0.207181	up	yes
MSTRG.2875	Zfp867	MSTRG.2875.3;MSTRG.2875.2;ENSMUST00000057799	GO:0005622(intracellular);GO:0005575(cellular_component);GO:0008150(biological_process);GO:0006355(regulation of transcription, DNA-templated);GO:0046872(metal ion binding);GO:0003676(nucleic acid binding);GO:0003674(molecular_function)	NA	NA	NA	zinc finger protein 867 [Source:MGI Symbol;Acc:MGI:2681848]	43.7109	12.962	3.37224	1.75371	0.0224861	0.14953	up	yes
MSTRG.11740	Dph5	ENSMUST00000106505;ENSMUST00000043342;ENSMUST00000199970;ENSMUST00000196804;ENSMUST00000185098	GO:0004164(diphthine synthase activity);GO:0008168(methyltransferase activity);GO:0016740(transferase activity);GO:0008152(metabolic process);GO:0017183(peptidyl-diphthamide biosynthetic process from peptidyl-histidine);GO:0032259(methylation);GO:0005575(cellular_component);GO:0005575(cellular_component)	NA	NA	NA	diphthamide biosynthesis 5 [Source:MGI Symbol;Acc:MGI:1916990]	13.9076	4.12618	3.37057	1.75299	0.0236224	0.154197	up	yes
MSTRG.7031		MSTRG.7031.1	NA	NA	NA	NA		18.7215	5.55519	3.37009	1.75279	0.0331215	0.190039	up	yes
MSTRG.8058	Yipf4	ENSMUST00000024873	GO:0003674(molecular_function);GO:0008150(biological_process);GO:0005783(endoplasmic reticulum);GO:0005794(Golgi apparatus);GO:0005886(plasma membrane);GO:0016020(membrane);GO:0016021(integral component of membrane);GO:0043231(intracellular membrane-bounded organelle)	NA	NA	NA	Yip1 domain family, member 4 [Source:MGI Symbol;Acc:MGI:1915114]	21.4328	6.36607	3.36673	1.75135	0.0241878	0.157213	up	yes
MSTRG.15479	Cntn3	ENSMUST00000203619;MSTRG.15479.3;ENSMUST00000032159	GO:0007155(cell adhesion);GO:0007399(nervous system development);GO:0005886(plasma membrane);GO:0016020(membrane);GO:0031225(anchored component of membrane);GO:0031225(anchored component of membrane)	NA	NA	NA	contactin 3 [Source:MGI Symbol;Acc:MGI:99534]	14.8553	4.41284	3.36638	1.7512	0.0227727	0.150871	up	yes
MSTRG.4426	Ifi27	ENSMUST00000066701;ENSMUST00000148824;ENSMUST00000079294;ENSMUST00000085065;ENSMUST00000153670	GO:0016021(integral component of membrane);GO:0005637(nuclear inner membrane);GO:0046825(regulation of protein export from nucleus);GO:0000122(negative regulation of transcription from RNA polymerase II promoter);GO:0005521(lamin binding);GO:0001102(RNA polymerase II activating transcription factor binding);GO:0032355(response to estradiol);GO:0034097(response to cytokine);GO:0060135(maternal pro…	NA	NA	NA	interferon, alpha-inducible protein 27 [Source:MGI Symbol;Acc:MGI:1277180]	27.8865	8.29485	3.3619	1.74928	0.02642	0.166061	up	yes
MSTRG.10990	Pex2	MSTRG.10990.6;ENSMUST00000195855;ENSMUST00000165309;ENSMUST00000059021;ENSMUST00000164828;ENSMUST00000071280	GO:0008270(zinc ion binding);GO:0046872(metal ion binding);GO:0000038(very long-chain fatty acid metabolic process);GO:0000122(negative regulation of transcription from RNA polymerase II promoter);GO:0006635(fatty acid beta-oxidation);GO:0007031(peroxisome organization);GO:0016558(protein import into peroxisome matrix);GO:0031648(protein destabilization);GO:0048147(negative regulation of fibrobla…	04146(Peroxisome);04146(Peroxisome)	NA	NA	peroxisomal biogenesis factor 2 [Source:MGI Symbol;Acc:MGI:107486]	115.986	34.5038	3.36154	1.74912	0.0222199	0.148236	up	yes
MSTRG.6198		MSTRG.6198.1;MSTRG.6198.3;MSTRG.6198.2	NA	NA	NA	NA		89.2801	26.5933	3.35724	1.74728	0.0220609	0.147552	up	yes
MSTRG.6900	Nrros	MSTRG.6900.1	NA	NA	NA	NA		11.7633	3.50425	3.35686	1.74711	0.0413857	0.214489	up	yes
MSTRG.6385	Arfgap3	ENSMUST00000067215;MSTRG.6385.1	GO:0016020(membrane);GO:0005829(cytosol);GO:0005794(Golgi apparatus);GO:0043547(positive regulation of GTPase activity);GO:0009306(protein secretion);GO:0005096(GTPase activator activity)	04144(Endocytosis)	NA	NA	ADP-ribosylation factor GTPase activating protein 3 [Source:MGI Symbol;Acc:MGI:1913501]	91.8947	27.3927	3.35472	1.74619	0.0221545	0.147959	up	yes
MSTRG.19967	Rhox2c	ENSMUST00000115190;ENSMUST00000184688	GO:0003677(DNA binding);GO:0008150(biological_process);GO:0005575(cellular_component);GO:0005634(nucleus);GO:0005634(nucleus)	NA	NA	NA	reproductive homeobox 2C [Source:MGI Symbol;Acc:MGI:3770266]	5.92971	1.76859	3.3528	1.74536	0.039505	0.209422	up	yes
MSTRG.5473	Ghitm	ENSMUST00000165649;ENSMUST00000042564	GO:0006915(apoptotic process);GO:0005739(mitochondrion);GO:0005743(mitochondrial inner membrane);GO:0016020(membrane);GO:0016021(integral component of membrane);GO:0070062(extracellular exosome);GO:0070062(extracellular exosome)	NA	NA	NA	growth hormone inducible transmembrane protein [Source:MGI Symbol;Acc:MGI:1913342]	208.181	62.1491	3.3497	1.74403	0.0218535	0.146638	up	yes
MSTRG.17335	Bet1l;Zfp941	ENSMUST00000026557;ENSMUST00000211624;ENSMUST00000106052;ENSMUST00000210157;MSTRG.17335.4;ENSMUST00000210195	GO:0005484(SNAP receptor activity);GO:0006810(transport);GO:0015031(protein transport);GO:0042147(retrograde transport, endosome to Golgi);GO:0061025(membrane fusion);GO:2000156(regulation of retrograde vesicle-mediated transport, Golgi to ER);GO:0000139(Golgi membrane);GO:0005768(endosome);GO:0005794(Golgi apparatus);GO:0005795(Golgi stack);GO:0005829(cytosol);GO:0016020(membrane);GO:0016021(int…	04130(SNARE interactions in vesicular transport);04130(SNARE interactions in vesicular transport)	NA	NA	Bet1 golgi vesicular membrane trafficking protein like [Source:MGI Symbol;Acc:MGI:1913128];zinc finger protein 941 [Source:MGI Symbol;Acc:MGI:3039601]	5.40341	1.61328	3.34934	1.74387	0.0269411	0.168236	up	yes
MSTRG.229	Myo1b	ENSMUST00000046390;ENSMUST00000140930;ENSMUST00000018561;ENSMUST00000136273;ENSMUST00000145367;ENSMUST00000126952	GO:0032588(trans-Golgi network membrane);GO:0000146(microfilament motor activity);GO:0000166(nucleotide binding);GO:0003774(motor activity);GO:0003779(actin binding);GO:0005516(calmodulin binding);GO:0005524(ATP binding);GO:0005546(phosphatidylinositol-4,5-bisphosphate binding);GO:0005547(phosphatidylinositol-3,4,5-trisphosphate binding);GO:0051015(actin filament binding);GO:0098641(cadherin bind…	NA	NA	NA	myosin IB [Source:MGI Symbol;Acc:MGI:107752]	1.59894	0.477471	3.34877	1.74363	0.0362183	0.199499	up	yes
MSTRG.16335		MSTRG.16335.1	NA	NA	NA	NA		8.47324	2.53258	3.34569	1.7423	0.0301137	0.179929	up	yes
MSTRG.14170	Tmem175	ENSMUST00000063272;ENSMUST00000078323;ENSMUST00000198346;ENSMUST00000146207	GO:0005267(potassium channel activity);GO:0071805(potassium ion transmembrane transport);GO:0016020(membrane);GO:0016021(integral component of membrane);GO:0022841(potassium ion leak channel activity);GO:0006810(transport);GO:0006811(ion transport);GO:0006813(potassium ion transport);GO:0035751(regulation of lysosomal lumen pH);GO:0090385(phagosome-lysosome fusion);GO:0005764(lysosome);GO:0005765…	NA	NA	NA	transmembrane protein 175 [Source:MGI Symbol;Acc:MGI:1919642]	3.08263	0.922323	3.34225	1.74082	0.0392082	0.208495	up	yes
MSTRG.16643	Lins1	MSTRG.16643.4;ENSMUST00000065323;ENSMUST00000130161;ENSMUST00000077967;ENSMUST00000133771;ENSMUST00000150071;ENSMUST00000153773;ENSMUST00000132181;ENSMUST00000128486;ENSMUST00000121777	GO:0003674(molecular_function);GO:0050890(cognition);GO:0005575(cellular_component);GO:0005575(cellular_component)	NA	NA	NA	lines homolog 1 [Source:MGI Symbol;Acc:MGI:1919885]	20.224	6.0538	3.34071	1.74016	0.0245116	0.158255	up	yes
MSTRG.4851	Smad5	MSTRG.4851.1	NA	NA	NA	NA		51.3371	15.3729	3.33945	1.73961	0.0346249	0.194899	up	yes
MSTRG.2475	Ccdc117	ENSMUST00000020776	GO:0003674(molecular_function);GO:0008150(biological_process);GO:0005575(cellular_component)	NA	NA	NA	coiled-coil domain containing 117 [Source:MGI Symbol;Acc:MGI:2144383]	17.572	5.26745	3.33596	1.7381	0.0257464	0.163927	up	yes
MSTRG.11572	Mtmr11	ENSMUST00000054356;ENSMUST00000123520;ENSMUST00000147245	GO:0003674(molecular_function);GO:0008150(biological_process);GO:0070062(extracellular exosome);GO:0070062(extracellular exosome)	NA	NA	NA	myotubularin related protein 11 [Source:MGI Symbol;Acc:MGI:2652817]	4.40502	1.32105	3.33449	1.73747	0.03795	0.205589	up	yes
MSTRG.12445		MSTRG.12445.1	NA	NA	NA	NA		20.1857	6.05408	3.33423	1.73735	0.0318862	0.185871	up	yes
MSTRG.7428	Zfp213	ENSMUST00000095606	GO:0005634(nucleus);GO:0005622(intracellular);GO:0006355(regulation of transcription, DNA-templated);GO:0006351(transcription, DNA-templated);GO:0046872(metal ion binding);GO:0003700(transcription factor activity, sequence-specific DNA binding);GO:0003676(nucleic acid binding)	NA	NA	NA	zinc finger protein 213 [Source:MGI Symbol;Acc:MGI:3053094]	8.16176	2.44902	3.33266	1.73667	0.0341597	0.193406	up	yes
MSTRG.1493	Slc2a12	MSTRG.1493.1	NA	NA	NA	NA		26.1807	7.86013	3.33082	1.73588	0.0460957	0.228675	up	yes
MSTRG.2332	Ddit3	ENSMUST00000026475;ENSMUST00000139091;ENSMUST00000134686;MSTRG.2332.1	GO:0035976(transcription factor AP-1 complex);GO:0000976(transcription regulatory region sequence-specific DNA binding);GO:0000978(RNA polymerase II core promoter proximal region sequence-specific DNA binding);GO:0001077(transcriptional activator activity, RNA polymerase II core promoter proximal region sequence-specific binding);GO:0003677(DNA binding);GO:0003700(transcription factor activity, s…	04010(MAPK signaling pathway);04141(Protein processing in endoplasmic reticulum);04932(Non-alcoholic fatty liver disease (NAFLD));05202(Transcriptional misregulation in cancers);05202(Transcriptional misregulation in cancers)	NA	NA	DNA-damage inducible transcript 3 [Source:MGI Symbol;Acc:MGI:109247]	214.752	64.5018	3.3294	1.73526	0.0229448	0.151268	up	yes
ENSMUSG00000044864	Ankrd50	ENSMUST00000120875;ENSMUST00000156038;ENSMUST00000127837	GO:0005575(cellular_component);GO:0003674(molecular_function);GO:0005622(intracellular);GO:1990126(retrograde transport, endosome to plasma membrane);GO:0006886(intracellular protein transport);GO:0006886(intracellular protein transport)	NA	NA	NA	ankyrin repeat domain 50 [Source:MGI Symbol;Acc:MGI:2139777]	1.97275	0.592637	3.32877	1.73499	0.03795	0.205589	up	yes
MSTRG.2967	2810001G20Rik	ENSMUST00000135037	NA	NA	NA	NA	RIKEN cDNA 2810001G20 gene [Source:MGI Symbol;Acc:MGI:1913706]	31.7567	9.54888	3.3257	1.73366	0.0296088	0.17806	up	yes
MSTRG.12038		MSTRG.12038.1	NA	NA	NA	NA		19.9053	5.98879	3.32376	1.73282	0.0493378	0.238771	up	yes
MSTRG.18342		MSTRG.18342.1	NA	NA	NA	NA		45.9609	13.8374	3.32151	1.73184	0.0259146	0.164384	up	yes
MSTRG.8966	Lipa	ENSMUST00000049572;MSTRG.8966.2;MSTRG.8966.1	GO:0004771(sterol esterase activity);GO:0016298(lipase activity);GO:0016787(hydrolase activity);GO:0016788(hydrolase activity, acting on ester bonds);GO:0000902(cell morphogenesis);GO:0001816(cytokine production);GO:0006629(lipid metabolic process);GO:0006954(inflammatory response);GO:0008283(cell proliferation);GO:0016042(lipid catabolic process);GO:0030324(lung development);GO:0048771(tissue re…	00100(Steroid biosynthesis);04142(Lysosome)	NA	NA	lysosomal acid lipase A [Source:MGI Symbol;Acc:MGI:96789]	55.9044	16.8318	3.32136	1.73178	0.0236061	0.154172	up	yes
MSTRG.13031	Gm13230;Platr16	MSTRG.13031.3;ENSMUST00000143127	NA	NA	NA	NA	pluripotency associated transcript 16 [Source:MGI Symbol;Acc:MGI:3651931]	6.30338	1.90003	3.31753	1.73011	0.0350935	0.196175	up	yes
MSTRG.5073	Lhfpl2	ENSMUST00000121618;ENSMUST00000054274;ENSMUST00000156071	GO:0003674(molecular_function);GO:0008150(biological_process);GO:0005575(cellular_component);GO:0016020(membrane);GO:0016021(integral component of membrane);GO:0016021(integral component of membrane)	NA	NA	NA	lipoma HMGIC fusion partner-like 2 [Source:MGI Symbol;Acc:MGI:2145236]	9.92708	2.99439	3.31523	1.72911	0.0259638	0.164384	up	yes
MSTRG.15869		MSTRG.15869.1	NA	NA	NA	NA		25.4295	7.67942	3.31138	1.72743	0.0326924	0.188448	up	yes
MSTRG.2583	Ehbp1	MSTRG.2583.1	NA	NA	NA	NA		11.578	3.49664	3.31118	1.72735	0.0453522	0.226706	up	yes
MSTRG.179	Mrpl30	ENSMUST00000027256;ENSMUST00000193673;ENSMUST00000195373;MSTRG.179.2;ENSMUST00000162513;ENSMUST00000160082;ENSMUST00000194857	GO:0003674(molecular_function);GO:0003735(structural constituent of ribosome);GO:0006412(translation);GO:0008150(biological_process);GO:0005739(mitochondrion);GO:0005761(mitochondrial ribosome);GO:0005762(mitochondrial large ribosomal subunit);GO:0005840(ribosome);GO:0015934(large ribosomal subunit);GO:0030529(intracellular ribonucleoprotein complex);GO:0030529(intracellular ribonucleoprotein com…	03010(Ribosome);03010(Ribosome)	NA	NA	mitochondrial ribosomal protein L30 [Source:MGI Symbol;Acc:MGI:1333820]	91.6278	27.6736	3.31101	1.72727	0.0236888	0.154549	up	yes
MSTRG.19365	Pgm3	ENSMUST00000070064;ENSMUST00000190924;ENSMUST00000186193;ENSMUST00000187251	GO:0000287(magnesium ion binding);GO:0004610(phosphoacetylglucosamine mutase activity);GO:0004614(phosphoglucomutase activity);GO:0016853(isomerase activity);GO:0016868(intramolecular transferase activity, phosphotransferases);GO:0046872(metal ion binding);GO:0005975(carbohydrate metabolic process);GO:0006048(UDP-N-acetylglucosamine biosynthetic process);GO:0006487(protein N-linked glycosylation)…	00520(Amino sugar and nucleotide sugar metabolism);00520(Amino sugar and nucleotide sugar metabolism)	K01836;K03431	EC:5.4.2.3;EC:5.4.2.10	phosphoglucomutase 3 [Source:MGI Symbol;Acc:MGI:97566]	12.5187	3.7869	3.30579	1.72499	0.0267656	0.167582	up	yes
MSTRG.4687	Psmg4	ENSMUST00000147632;ENSMUST00000124996	GO:0043248(proteasome assembly);GO:0003674(molecular_function);GO:0008150(biological_process);GO:0005575(cellular_component);GO:0005575(cellular_component)	NA	NA	NA	proteasome (prosome, macropain) assembly chaperone 4 [Source:MGI Symbol;Acc:MGI:1916916]	46.7274	14.1513	3.30199	1.72334	0.0318197	0.18557	up	yes
MSTRG.5601	1700123O20Rik	ENSMUST00000038539	GO:0003674(molecular_function);GO:0008150(biological_process);GO:0005739(mitochondrion);GO:0005829(cytosol)	NA	NA	NA	RIKEN cDNA 1700123O20 gene [Source:MGI Symbol;Acc:MGI:1920893]	48.2758	14.6288	3.30005	1.72249	0.0254044	0.162499	up	yes
MSTRG.11132	Nudt6	ENSMUST00000052645;ENSMUST00000146324;ENSMUST00000099130	GO:0016787(hydrolase activity);GO:0016787(hydrolase activity)	NA	K13355	EC:3.6.1.-	nudix (nucleoside diphosphate linked moiety X)-type motif 6 [Source:MGI Symbol;Acc:MGI:2387618]	18.3523	5.56869	3.29562	1.72055	0.0302707	0.180433	up	yes
MSTRG.11798	Sec24d	ENSMUST00000047923;ENSMUST00000196482;ENSMUST00000196167;ENSMUST00000200309	GO:0003674(molecular_function);GO:0008270(zinc ion binding);GO:0001701(in utero embryonic development);GO:0006810(transport);GO:0006886(intracellular protein transport);GO:0006888(ER to Golgi vesicle-mediated transport);GO:0015031(protein transport);GO:0005575(cellular_component);GO:0030127(COPII vesicle coat);GO:0030127(COPII vesicle coat)	04141(Protein processing in endoplasmic reticulum);04141(Protein processing in endoplasmic reticulum)	NA	NA	Sec24 related gene family, member D (S. cerevisiae) [Source:MGI Symbol;Acc:MGI:1916858]	13.7356	4.16965	3.29419	1.71992	0.0263348	0.165888	up	yes
MSTRG.3621	Pitpnc1	MSTRG.3621.1	NA	NA	NA	NA		10.5986	3.2185	3.29303	1.71942	0.0379934	0.205645	up	yes
MSTRG.17063	4933406I18Rik	MSTRG.17063.1	NA	NA	NA	NA		13.3075	4.04472	3.2901	1.71813	0.0426632	0.218812	up	yes
MSTRG.10790	Zfp335os	ENSMUST00000129364	NA	NA	NA	NA	zinc finger protein 335, opposite strand [Source:MGI Symbol;Acc:MGI:3649775]	11.1086	3.37977	3.2868	1.71668	0.0413183	0.214482	up	yes
MSTRG.4768	Nol8	MSTRG.4768.1	NA	NA	NA	NA		34.0838	10.3751	3.28516	1.71596	0.0253305	0.16211	up	yes
MSTRG.10880	Atp5e	ENSMUST00000016396;ENSMUST00000149191	GO:0016887(ATPase activity);GO:0008553(hydrogen-exporting ATPase activity, phosphorylative mechanism);GO:0016787(hydrolase activity);GO:0046933(proton-transporting ATP synthase activity, rotational mechanism);GO:0006754(ATP biosynthetic process);GO:0006810(transport);GO:0006811(ion transport);GO:0015986(ATP synthesis coupled proton transport);GO:0015992(proton transport);GO:0099132(ATP hydrolysis…	00190(Oxidative phosphorylation);05010(Alzheimer's disease);05012(Parkinson's disease);05016(Huntington's disease);05016(Huntington's disease)	NA	NA	ATP synthase, H+ transporting, mitochondrial F1 complex, epsilon subunit [Source:MGI Symbol;Acc:MGI:1855697]	6.76352	2.06139	3.28105	1.71416	0.0433622	0.220125	up	yes
MSTRG.3242	Pex12	ENSMUST00000108146;ENSMUST00000018877;ENSMUST00000175741;ENSMUST00000176374;ENSMUST00000153487	GO:0008022(protein C-terminus binding);GO:0008270(zinc ion binding);GO:0006625(protein targeting to peroxisome);GO:0007031(peroxisome organization);GO:0016558(protein import into peroxisome matrix);GO:0005777(peroxisome);GO:0005778(peroxisomal membrane);GO:0005779(integral component of peroxisomal membrane);GO:0016020(membrane);GO:0004842(ubiquitin-protein transferase activity);GO:0046872(metal i…	04146(Peroxisome);04146(Peroxisome)	NA	NA	peroxisomal biogenesis factor 12 [Source:MGI Symbol;Acc:MGI:2144177]	16.5786	5.05449	3.27997	1.71368	0.0284336	0.173649	up	yes
MSTRG.7577	Srsf3	ENSMUST00000130216;ENSMUST00000037776;ENSMUST00000150157;ENSMUST00000147265	GO:0000166(nucleotide binding);GO:0003676(nucleic acid binding);GO:0003723(RNA binding);GO:0043274(phospholipase binding);GO:0006397(mRNA processing);GO:0006810(transport);GO:0008286(insulin receptor signaling pathway);GO:0008380(RNA splicing);GO:0048024(regulation of mRNA splicing, via spliceosome);GO:0051028(mRNA transport);GO:0005634(nucleus);GO:0005737(cytoplasm);GO:0016607(nuclear speck);GO:…	03040(Spliceosome);05168(Herpes simplex infection);05168(Herpes simplex infection)	NA	NA	serine/arginine-rich splicing factor 3 [Source:MGI Symbol;Acc:MGI:98285]	154.655	47.1597	3.27938	1.71342	0.024546	0.158395	up	yes
MSTRG.19620	Ip6k2	ENSMUST00000194782;ENSMUST00000192226;ENSMUST00000192307;ENSMUST00000193970;ENSMUST00000193634;MSTRG.19620.1;ENSMUST00000085018;ENSMUST00000195514	GO:0016310(phosphorylation);GO:0016740(transferase activity);GO:0016301(kinase activity);GO:0008440(inositol-1,4,5-trisphosphate 3-kinase activity);GO:0000166(nucleotide binding);GO:0000832(inositol hexakisphosphate 5-kinase activity);GO:0005524(ATP binding);GO:0052723(inositol hexakisphosphate 1-kinase activity);GO:0052724(inositol hexakisphosphate 3-kinase activity);GO:0006817(phosphate ion tra…	NA	NA	NA	inositol hexaphosphate kinase 2 [Source:MGI Symbol;Acc:MGI:1923750]	4.55164	1.38849	3.27813	1.71287	0.0359838	0.198751	up	yes
MSTRG.17494	Zfp958	ENSMUST00000202692;ENSMUST00000073201	GO:0003676(nucleic acid binding);GO:0046872(metal ion binding);GO:0006355(regulation of transcription, DNA-templated);GO:0005575(cellular_component);GO:0005622(intracellular);GO:0003700(transcription factor activity, sequence-specific DNA binding);GO:0003700(transcription factor activity, sequence-specific DNA binding)	NA	NA	NA	zinc finger protein 958 [Source:MGI Symbol;Acc:MGI:2385298]	20.1094	6.13475	3.27795	1.71279	0.0283063	0.173212	up	yes
MSTRG.6781	Dgcr2;Gm20518	ENSMUST00000066127;ENSMUST00000117945;ENSMUST00000150068;ENSMUST00000135229	GO:0016021(integral component of membrane);GO:0016020(membrane);GO:0016020(membrane)	NA	NA	NA	DiGeorge syndrome critical region gene 2 [Source:MGI Symbol;Acc:MGI:892866];predicted gene 20518 [Source:MGI Symbol;Acc:MGI:5141983]	10.5759	3.22784	3.27646	1.71214	0.0269358	0.168236	up	yes
MSTRG.8515	Smim3	ENSMUST00000042710;MSTRG.8515.2	GO:0016020(membrane);GO:0016021(integral component of membrane);GO:0003674(molecular_function);GO:0008150(biological_process);GO:0005575(cellular_component)	NA	NA	NA	small integral membrane protein 3 [Source:MGI Symbol;Acc:MGI:1917088]	30.2786	9.25746	3.27073	1.70961	0.0280914	0.172322	up	yes
MSTRG.4244	Pigh	ENSMUST00000072154;ENSMUST00000217979;ENSMUST00000217998;MSTRG.4244.2	GO:0003674(molecular_function);GO:0016740(transferase activity);GO:0016757(transferase activity, transferring glycosyl groups);GO:0017176(phosphatidylinositol N-acetylglucosaminyltransferase activity);GO:0006506(GPI anchor biosynthetic process);GO:0000506(glycosylphosphatidylinositol-N-acetylglucosaminyltransferase (GPI-GnT) complex);GO:0005737(cytoplasm);GO:0016020(membrane);GO:0016021(integral …	00563(Glycosylphosphatidylinositol(GPI)-anchor biosynthesis);00563(Glycosylphosphatidylinositol(GPI)-anchor biosynthesis)	K03857	EC:2.4.1.198	phosphatidylinositol glycan anchor biosynthesis, class H [Source:MGI Symbol;Acc:MGI:99463]	11.322	3.46188	3.27047	1.7095	0.0289302	0.175627	up	yes
MSTRG.20151	Slc7a3	ENSMUST00000144410;ENSMUST00000151922;ENSMUST00000113710;ENSMUST00000138162;ENSMUST00000073927	GO:0015171(amino acid transmembrane transporter activity);GO:0015174(basic amino acid transmembrane transporter activity);GO:0015181(arginine transmembrane transporter activity);GO:0015189(L-lysine transmembrane transporter activity);GO:0003333(amino acid transmembrane transport);GO:0006810(transport);GO:0006865(amino acid transport);GO:0015809(arginine transport);GO:1902475(L-alpha-amino acid tr…	NA	NA	NA	solute carrier family 7 (cationic amino acid transporter, y+ system), member 3 [Source:MGI Symbol;Acc:MGI:1100521]	8.33873	2.55123	3.26851	1.70863	0.0359474	0.198638	up	yes
MSTRG.15358	1600020E01Rik	ENSMUST00000204047;ENSMUST00000180896;MSTRG.15358.1;ENSMUST00000204663;ENSMUST00000204008	NA	NA	NA	NA	RIKEN cDNA 1600020E01 gene [Source:MGI Symbol;Acc:MGI:1919262]	3.84064	1.17536	3.26764	1.70825	0.0382204	0.205976	up	yes
MSTRG.12925	Pafah2	ENSMUST00000105870;ENSMUST00000132658	GO:0003847(1-alkyl-2-acetylglycerophosphocholine esterase activity);GO:0016787(hydrolase activity);GO:0006629(lipid metabolic process);GO:0016042(lipid catabolic process);GO:0005737(cytoplasm);GO:0043066(negative regulation of apoptotic process);GO:0043066(negative regulation of apoptotic process)	00565(Ether lipid metabolism);00565(Ether lipid metabolism)	NA	NA	platelet-activating factor acetylhydrolase 2 [Source:MGI Symbol;Acc:MGI:2140321]	10.0372	3.07548	3.26361	1.70647	0.0326885	0.188448	up	yes
MSTRG.15827	Itpr2	MSTRG.15827.2;MSTRG.15827.1	NA	NA	NA	NA		8.93764	2.74063	3.26116	1.70539	0.0476229	0.232793	up	yes
MSTRG.8198	Mpp7	MSTRG.8198.1	NA	NA	NA	NA		31.6327	9.6999	3.26113	1.70537	0.0406413	0.211587	up	yes
MSTRG.17094	Tmem159	ENSMUST00000033210;MSTRG.17094.2	GO:0003674(molecular_function);GO:0008150(biological_process);GO:0005575(cellular_component);GO:0016020(membrane);GO:0016021(integral component of membrane)	NA	NA	NA	transmembrane protein 159 [Source:MGI Symbol;Acc:MGI:1925752]	17.756	5.44555	3.26065	1.70516	0.030466	0.180746	up	yes
MSTRG.12259	Zcchc7	ENSMUST00000147272;ENSMUST00000144436;ENSMUST00000107824	GO:0005829(cytosol);GO:0005730(nucleolus);GO:0005634(nucleus);GO:0008150(biological_process);GO:0046872(metal ion binding);GO:0008270(zinc ion binding);GO:0003723(RNA binding);GO:0003676(nucleic acid binding);GO:0003676(nucleic acid binding)	03018(RNA degradation);03018(RNA degradation)	NA	NA	zinc finger, CCHC domain containing 7 [Source:MGI Symbol;Acc:MGI:2442912]	3.28043	1.0061	3.26053	1.70511	0.0331712	0.190237	up	yes
[truncated: 161 more rows]

## Sheet: DOWN
gene_id	gene_name	transcript_id	GO	KEGG	KO_ENTRY	EC	Description	FPKM.PHEV	FPKM.control	fc	log2(fc)	pval	qval	regulation	significant
[truncated: 1,051 more rows]
